# Supplementary material for: Exploring the vitamin biosynthesis landscape of the human gut microbiota
Source: mSystems. 2024 Sep 17;9(10):e00929-24. doi: 10.1128/msystems.00929-24 (PMC11494892; doi:10.1128/msystems.00929-24)
Supplement: Supplemental Tables — Tables S1 to S13. [file msystems.00929-24-s0003.xlsx]

## Sheet: Table S1
Table S1. The collected metadata associated with the metagenomic dataset used in this study.
Run ID	Geographic origin	BioProject	Age (years)	Disease	Age group
DRR042264	Japan	PRJDB3601	21	NO	A
DRR042272	Japan	PRJDB3601	23	NO	A
DRR042288	Japan	PRJDB3601	20	NO	A
DRR042304	China	PRJDB3601	20	NO	A
DRR042312	China	PRJDB3601	21	NO	A
DRR042316	China	PRJDB3601	23	NO	A
DRR042320	China	PRJDB3601	25	NO	A
DRR042328	China	PRJDB3601	22	NO	A
DRR042332	China	PRJDB3601	20	NO	A
DRR042340	China	PRJDB3601	20	NO	A
DRR042348	China	PRJDB3601	21	NO	A
DRR042352	China	PRJDB3601	20	NO	A
DRR042356	China	PRJDB3601	21	NO	A
DRR042360	China	PRJDB3601	22	NO	A
DRR042364	China	PRJDB3601	21	NO	A
DRR042390	China	PRJDB3601	19	NO	A
DRR042394	Peru	PRJDB3601	21	NO	A
DRR042398	Peru	PRJDB3601	19	NO	A
DRR042402	Peru	PRJDB3601	23	NO	A
DRR042410	USA	PRJDB3601	19	NO	A
DRR042420	USA	PRJDB3601	47	NO	A
DRR042424	USA	PRJDB3601	50	NO	A
DRR042428	Peru	PRJDB3601	50	NO	A
DRR042436	Peru	PRJDB3601	42	NO	A
DRR042452	Japan	PRJDB3601	48	NO	A
DRR042462	Japan	PRJDB3601	48	NO	A
DRR042468	Japan	PRJDB3601	50	NO	A
DRR042472	Japan	PRJDB3601	45	NO	A
ERR10205377	Africa	PRJEB46788	23	NO	A
ERR10205378	Africa	PRJEB46788	23	NO	A
ERR10205381	Africa	PRJEB46788	30	NO	A
ERR10205382	Africa	PRJEB46788	30	NO	A
ERR10205383	Africa	PRJEB46788	30	NO	A
ERR10205388	Africa	PRJEB46788	19	NO	A
ERR10205389	Africa	PRJEB46788	19	NO	A
ERR10205390	Africa	PRJEB46788	19	NO	A
ERR10205391	Africa	PRJEB46788	19	NO	A
ERR10205392	Africa	PRJEB46788	19	NO	A
ERR10205397	Africa	PRJEB46788	23	NO	A
ERR10205398	Africa	PRJEB46788	23	NO	A
ERR10205399	Africa	PRJEB46788	23	NO	A
ERR10205400	Africa	PRJEB46788	23	NO	A
ERR10205401	Africa	PRJEB46788	24	NO	A
ERR10205402	Africa	PRJEB46788	24	NO	A
ERR10205404	Africa	PRJEB46788	23	NO	A
ERR10205405	Africa	PRJEB46788	23	NO	A
ERR10205406	Africa	PRJEB46788	23	NO	A
ERR10205407	Africa	PRJEB46788	23	NO	A
ERR10205408	Africa	PRJEB46788	23	NO	A
ERR10205411	Africa	PRJEB46788	18	NO	A
ERR10205412	Africa	PRJEB46788	18	NO	A
ERR10205413	Africa	PRJEB46788	18	NO	A
ERR10205414	Africa	PRJEB46788	18	NO	A
ERR10205419	Africa	PRJEB46788	20	NO	A
ERR10205420	Africa	PRJEB46788	20	NO	A
ERR10205421	Africa	PRJEB46788	20	NO	A
ERR10205422	Africa	PRJEB46788	20	NO	A
ERR10205425	Africa	PRJEB46788	37	NO	A
ERR10205426	Africa	PRJEB46788	37	NO	A
ERR10205427	Africa	PRJEB46788	37	NO	A
ERR10205428	Africa	PRJEB46788	37	NO	A
ERR10205433	Africa	PRJEB46788	27	NO	A
ERR10205434	Africa	PRJEB46788	27	NO	A
ERR10205435	Africa	PRJEB46788	27	NO	A
ERR10205436	Africa	PRJEB46788	35	NO	A
ERR10205437	Africa	PRJEB46788	35	NO	A
ERR10205438	Africa	PRJEB46788	35	NO	A
ERR10205439	Africa	PRJEB46788	35	NO	A
ERR10205444	Africa	PRJEB46788	24	NO	A
ERR10205445	Africa	PRJEB46788	24	NO	A
ERR10205446	Africa	PRJEB46788	24	NO	A
ERR10205449	Africa	PRJEB46788	21	NO	A
ERR10205450	Africa	PRJEB46788	21	NO	A
ERR10205451	Africa	PRJEB46788	21	NO	A
ERR10205454	Africa	PRJEB46788	32	NO	A
ERR10205455	Africa	PRJEB46788	32	NO	A
ERR10205459	Africa	PRJEB46788	35	NO	A
ERR10205460	Africa	PRJEB46788	35	NO	A
ERR10205461	Africa	PRJEB46788	35	NO	A
ERR10205464	Africa	PRJEB46788	23	NO	A
ERR10205465	Africa	PRJEB46788	23	NO	A
ERR10205466	Africa	PRJEB46788	23	NO	A
ERR10205469	Africa	PRJEB46788	25	NO	A
ERR10205470	Africa	PRJEB46788	25	NO	A
ERR10205471	Africa	PRJEB46788	25	NO	A
ERR10205472	Africa	PRJEB46788	25	NO	A
ERR10205489	Africa	PRJEB46788	20	NO	A
ERR10205490	Africa	PRJEB46788	20	NO	A
ERR10205492	Africa	PRJEB46788	20	NO	A
ERR10205495	Africa	PRJEB46788	42	NO	A
ERR10205496	Africa	PRJEB46788	42	NO	A
ERR10205498	Africa	PRJEB46788	42	NO	A
ERR10205501	Africa	PRJEB46788	23	NO	A
ERR10205502	Africa	PRJEB46788	23	NO	A
ERR10205503	Africa	PRJEB46788	23	NO	A
ERR10205506	Africa	PRJEB46788	34	NO	A
ERR10205507	Africa	PRJEB46788	34	NO	A
ERR10205508	Africa	PRJEB46788	34	NO	A
ERR10205509	Africa	PRJEB46788	34	NO	A
ERR10205512	Africa	PRJEB46788	41	NO	A
ERR10205513	Africa	PRJEB46788	41	NO	A
ERR10205514	Africa	PRJEB46788	41	NO	A
ERR10205519	Africa	PRJEB46788	22	NO	A
ERR10205520	Africa	PRJEB46788	22	NO	A
ERR10205521	Africa	PRJEB46788	22	NO	A
ERR10205522	Africa	PRJEB46788	22	NO	A
ERR10205525	Africa	PRJEB46788	21	NO	A
ERR10205526	Africa	PRJEB46788	21	NO	A
ERR10205527	Africa	PRJEB46788	21	NO	A
ERR10205530	Africa	PRJEB46788	19	NO	A
ERR10205531	Africa	PRJEB46788	19	NO	A
ERR10205535	Africa	PRJEB46788	23	NO	A
ERR10205536	Africa	PRJEB46788	23	NO	A
ERR10205537	Africa	PRJEB46788	23	NO	A
ERR10205540	Africa	PRJEB46788	32	NO	A
ERR10205541	Africa	PRJEB46788	32	NO	A
ERR10205545	Africa	PRJEB46788	25	NO	A
ERR10205546	Africa	PRJEB46788	25	NO	A
ERR10205547	Africa	PRJEB46788	25	NO	A
ERR10205548	Africa	PRJEB46788	25	NO	A
ERR10205551	Africa	PRJEB46788	19	NO	A
ERR10205552	Africa	PRJEB46788	19	NO	A
ERR10205553	Africa	PRJEB46788	19	NO	A
ERR10205556	Africa	PRJEB46788	30	NO	A
ERR10205557	Africa	PRJEB46788	30	NO	A
ERR10205558	Africa	PRJEB46788	30	NO	A
ERR10205563	Africa	PRJEB46788	35	NO	A
ERR10205564	Africa	PRJEB46788	35	NO	A
ERR10205565	Africa	PRJEB46788	35	NO	A
ERR10205566	Africa	PRJEB46788	30	NO	A
ERR10205567	Africa	PRJEB46788	30	NO	A
ERR10205568	Africa	PRJEB46788	30	NO	A
ERR10205571	Africa	PRJEB46788	30	NO	A
ERR10205572	Africa	PRJEB46788	30	NO	A
ERR10205573	Africa	PRJEB46788	30	NO	A
ERR10205578	Africa	PRJEB46788	21	NO	A
ERR10205579	Africa	PRJEB46788	21	NO	A
ERR10205580	Africa	PRJEB46788	21	NO	A
ERR10205585	Africa	PRJEB46788	23	NO	A
ERR10205586	Africa	PRJEB46788	23	NO	A
ERR10205587	Africa	PRJEB46788	23	NO	A
ERR10205588	Africa	PRJEB46788	23	NO	A
ERR10205590	Africa	PRJEB46788	34	NO	A
ERR10205591	Africa	PRJEB46788	34	NO	A
ERR10205592	Africa	PRJEB46788	34	NO	A
ERR10205595	Africa	PRJEB46788	25	NO	A
ERR10205596	Africa	PRJEB46788	25	NO	A
ERR10205597	Africa	PRJEB46788	25	NO	A
ERR10205600	Africa	PRJEB46788	30	NO	A
ERR10205601	Africa	PRJEB46788	30	NO	A
ERR10205602	Africa	PRJEB46788	30	NO	A
ERR10205605	Africa	PRJEB46788	23	NO	A
ERR10205606	Africa	PRJEB46788	23	NO	A
ERR10205607	Africa	PRJEB46788	23	NO	A
ERR10205610	Africa	PRJEB46788	35	NO	A
ERR10205611	Africa	PRJEB46788	35	NO	A
ERR10205612	Africa	PRJEB46788	35	NO	A
ERR10205617	Africa	PRJEB46788	18	NO	A
ERR10205618	Africa	PRJEB46788	18	NO	A
ERR10205619	Africa	PRJEB46788	18	NO	A
ERR10205622	Africa	PRJEB46788	25	NO	A
ERR10205623	Africa	PRJEB46788	25	NO	A
ERR10205624	Africa	PRJEB46788	25	NO	A
ERR10205629	Africa	PRJEB46788	21	NO	A
ERR10205630	Africa	PRJEB46788	21	NO	A
ERR10205631	Africa	PRJEB46788	21	NO	A
ERR10205634	Africa	PRJEB46788	23	NO	A
ERR10205635	Africa	PRJEB46788	23	NO	A
ERR10205636	Africa	PRJEB46788	23	NO	A
ERR10205639	Africa	PRJEB46788	25	NO	A
ERR10205640	Africa	PRJEB46788	25	NO	A
ERR10205641	Africa	PRJEB46788	25	NO	A
ERR10205644	Africa	PRJEB46788	29	NO	A
ERR10205645	Africa	PRJEB46788	29	NO	A
ERR10205646	Africa	PRJEB46788	29	NO	A
ERR10205649	Africa	PRJEB46788	30	NO	A
ERR10205650	Africa	PRJEB46788	30	NO	A
ERR10205653	Africa	PRJEB46788	19	NO	A
ERR10205654	Africa	PRJEB46788	19	NO	A
ERR10205655	Africa	PRJEB46788	19	NO	A
ERR10205656	Africa	PRJEB46788	32	NO	A
ERR10205657	Africa	PRJEB46788	32	NO	A
ERR10205658	Africa	PRJEB46788	32	NO	A
ERR10205661	Africa	PRJEB46788	26	NO	A
ERR10205662	Africa	PRJEB46788	26	NO	A
ERR10205663	Africa	PRJEB46788	26	NO	A
ERR10205664	Africa	PRJEB46788	26	NO	A
ERR10205667	Africa	PRJEB46788	38	NO	A
ERR10205668	Africa	PRJEB46788	38	NO	A
ERR10205669	Africa	PRJEB46788	38	NO	A
ERR10205672	Africa	PRJEB46788	23	NO	A
ERR10205673	Africa	PRJEB46788	23	NO	A
ERR10205674	Africa	PRJEB46788	23	NO	A
ERR10205677	Africa	PRJEB46788	41	NO	A
ERR10205678	Africa	PRJEB46788	41	NO	A
ERR10205679	Africa	PRJEB46788	41	NO	A
ERR10205682	Africa	PRJEB46788	23	NO	A
ERR10205683	Africa	PRJEB46788	23	NO	A
ERR10205684	Africa	PRJEB46788	23	NO	A
ERR10205687	Africa	PRJEB46788	24	NO	A
ERR10205688	Africa	PRJEB46788	24	NO	A
ERR10205689	Africa	PRJEB46788	24	NO	A
ERR10205692	Africa	PRJEB46788	31	NO	A
ERR10205693	Africa	PRJEB46788	31	NO	A
ERR10205694	Africa	PRJEB46788	31	NO	A
ERR10205697	Africa	PRJEB46788	37	NO	A
ERR10205698	Africa	PRJEB46788	37	NO	A
ERR10205699	Africa	PRJEB46788	37	NO	A
ERR10205702	Africa	PRJEB46788	26	NO	A
ERR10205703	Africa	PRJEB46788	26	NO	A
ERR10205704	Africa	PRJEB46788	26	NO	A
ERR10205707	Africa	PRJEB46788	23	NO	A
ERR10205708	Africa	PRJEB46788	23	NO	A
ERR10205709	Africa	PRJEB46788	23	NO	A
ERR10205712	Africa	PRJEB46788	21	NO	A
ERR10205713	Africa	PRJEB46788	21	NO	A
ERR10205714	Africa	PRJEB46788	21	NO	A
ERR10205717	Africa	PRJEB46788	22	NO	A
ERR10205718	Africa	PRJEB46788	22	NO	A
ERR10205719	Africa	PRJEB46788	22	NO	A
ERR10205722	Africa	PRJEB46788	18	NO	A
ERR10205723	Africa	PRJEB46788	18	NO	A
ERR10205724	Africa	PRJEB46788	18	NO	A
ERR10205727	Africa	PRJEB46788	21	NO	A
ERR10205729	Africa	PRJEB46788	21	NO	A
ERR10205730	Africa	PRJEB46788	21	NO	A
ERR10205733	Africa	PRJEB46788	26	NO	A
ERR10205734	Africa	PRJEB46788	26	NO	A
ERR10205735	Africa	PRJEB46788	26	NO	A
ERR10205738	Africa	PRJEB46788	23	NO	A
ERR10205739	Africa	PRJEB46788	23	NO	A
ERR10205740	Africa	PRJEB46788	23	NO	A
ERR10205743	Africa	PRJEB46788	26	NO	A
ERR10205744	Africa	PRJEB46788	26	NO	A
ERR10205745	Africa	PRJEB46788	26	NO	A
ERR10205746	Africa	PRJEB46788	26	NO	A
ERR10205749	Africa	PRJEB46788	25	NO	A
ERR10205750	Africa	PRJEB46788	25	NO	A
ERR10205751	Africa	PRJEB46788	25	NO	A
ERR10205752	Africa	PRJEB46788	25	NO	A
ERR10205755	Africa	PRJEB46788	34	NO	A
ERR10205756	Africa	PRJEB46788	34	NO	A
ERR10205757	Africa	PRJEB46788	34	NO	A
ERR10205760	Africa	PRJEB46788	21	NO	A
ERR10205761	Africa	PRJEB46788	21	NO	A
ERR10205762	Africa	PRJEB46788	21	NO	A
ERR10205763	Africa	PRJEB46788	21	NO	A
ERR10205766	Africa	PRJEB46788	43	NO	A
ERR10205767	Africa	PRJEB46788	43	NO	A
ERR10205768	Africa	PRJEB46788	43	NO	A
ERR10205771	Africa	PRJEB46788	31	NO	A
ERR10205772	Africa	PRJEB46788	31	NO	A
ERR10205773	Africa	PRJEB46788	31	NO	A
ERR10205776	Africa	PRJEB46788	37	NO	A
ERR10205777	Africa	PRJEB46788	37	NO	A
ERR10205778	Africa	PRJEB46788	37	NO	A
ERR10205781	Africa	PRJEB46788	24	NO	A
ERR10205782	Africa	PRJEB46788	24	NO	A
ERR10205783	Africa	PRJEB46788	24	NO	A
ERR10205786	Africa	PRJEB46788	23	NO	A
ERR10205787	Africa	PRJEB46788	23	NO	A
ERR10205788	Africa	PRJEB46788	23	NO	A
ERR10205789	Africa	PRJEB46788	23	NO	A
ERR10205792	Africa	PRJEB46788	25	NO	A
ERR10205793	Africa	PRJEB46788	25	NO	A
ERR10205794	Africa	PRJEB46788	25	NO	A
ERR10205795	Africa	PRJEB46788	40	NO	A
ERR10205796	Africa	PRJEB46788	40	NO	A
ERR10205797	Africa	PRJEB46788	40	NO	A
ERR10205800	Africa	PRJEB46788	26	NO	A
ERR10205801	Africa	PRJEB46788	26	NO	A
ERR10205802	Africa	PRJEB46788	26	NO	A
ERR10205803	Africa	PRJEB46788	26	NO	A
ERR10205806	Africa	PRJEB46788	26	NO	A
ERR10205807	Africa	PRJEB46788	26	NO	A
ERR10205808	Africa	PRJEB46788	26	NO	A
ERR10205811	Africa	PRJEB46788	21	NO	A
ERR10205812	Africa	PRJEB46788	21	NO	A
ERR10205813	Africa	PRJEB46788	21	NO	A
ERR10205816	Africa	PRJEB46788	18	NO	A
ERR10205817	Africa	PRJEB46788	18	NO	A
ERR10205818	Africa	PRJEB46788	18	NO	A
ERR10205821	Africa	PRJEB46788	31	NO	A
ERR10205822	Africa	PRJEB46788	31	NO	A
ERR10205823	Africa	PRJEB46788	31	NO	A
ERR10205826	Africa	PRJEB46788	19	NO	A
ERR10205827	Africa	PRJEB46788	19	NO	A
ERR10205828	Africa	PRJEB46788	19	NO	A
ERR10205831	Africa	PRJEB46788	25	NO	A
ERR10205832	Africa	PRJEB46788	25	NO	A
ERR10205833	Africa	PRJEB46788	25	NO	A
ERR10205836	Africa	PRJEB46788	29	NO	A
ERR10205837	Africa	PRJEB46788	29	NO	A
ERR10205838	Africa	PRJEB46788	29	NO	A
ERR10205841	Africa	PRJEB46788	21	NO	A
ERR10205842	Africa	PRJEB46788	21	NO	A
ERR10205843	Africa	PRJEB46788	21	NO	A
ERR10205846	Africa	PRJEB46788	19	NO	A
ERR10205847	Africa	PRJEB46788	19	NO	A
ERR10205848	Africa	PRJEB46788	19	NO	A
ERR10205851	Africa	PRJEB46788	22	NO	A
ERR10205852	Africa	PRJEB46788	22	NO	A
ERR10205853	Africa	PRJEB46788	22	NO	A
ERR10205856	Africa	PRJEB46788	22	NO	A
ERR10205857	Africa	PRJEB46788	22	NO	A
ERR10205858	Africa	PRJEB46788	22	NO	A
ERR10205861	Africa	PRJEB46788	20	NO	A
ERR10205862	Africa	PRJEB46788	20	NO	A
ERR10205863	Africa	PRJEB46788	20	NO	A
ERR10205864	Africa	PRJEB46788	20	NO	A
ERR10205869	Africa	PRJEB46788	31	NO	A
ERR10205870	Africa	PRJEB46788	31	NO	A
ERR10205871	Africa	PRJEB46788	31	NO	A
ERR10205874	Africa	PRJEB46788	20	NO	A
ERR10205875	Africa	PRJEB46788	20	NO	A
ERR10205876	Africa	PRJEB46788	20	NO	A
ERR10205879	Africa	PRJEB46788	21	NO	A
ERR10205880	Africa	PRJEB46788	21	NO	A
ERR10205881	Africa	PRJEB46788	21	NO	A
ERR10205884	Africa	PRJEB46788	28	NO	A
ERR10205885	Africa	PRJEB46788	28	NO	A
ERR10205886	Africa	PRJEB46788	28	NO	A
ERR10205887	Africa	PRJEB46788	28	NO	A
ERR10205890	Africa	PRJEB46788	24	NO	A
ERR10205891	Africa	PRJEB46788	24	NO	A
ERR10205892	Africa	PRJEB46788	24	NO	A
ERR10205893	Africa	PRJEB46788	24	NO	A
ERR10205896	Africa	PRJEB46788	35	NO	A
ERR10205897	Africa	PRJEB46788	35	NO	A
ERR10205898	Africa	PRJEB46788	35	NO	A
ERR10205899	Africa	PRJEB46788	26	NO	A
ERR10205900	Africa	PRJEB46788	26	NO	A
ERR10205901	Africa	PRJEB46788	26	NO	A
ERR10205904	Africa	PRJEB46788	24	NO	A
ERR10205905	Africa	PRJEB46788	24	NO	A
ERR10205906	Africa	PRJEB46788	24	NO	A
ERR10205909	Africa	PRJEB46788	33	NO	A
ERR10205910	Africa	PRJEB46788	33	NO	A
ERR10205911	Africa	PRJEB46788	33	NO	A
ERR10205912	Africa	PRJEB46788	23	NO	A
ERR10205913	Africa	PRJEB46788	23	NO	A
ERR10205914	Africa	PRJEB46788	23	NO	A
ERR10205917	Africa	PRJEB46788	23	NO	A
ERR10205918	Africa	PRJEB46788	23	NO	A
ERR10205919	Africa	PRJEB46788	23	NO	A
ERR10205922	Africa	PRJEB46788	22	NO	A
ERR10205923	Africa	PRJEB46788	22	NO	A
ERR10205924	Africa	PRJEB46788	22	NO	A
ERR10205927	Africa	PRJEB46788	27	NO	A
ERR10205928	Africa	PRJEB46788	27	NO	A
ERR10205929	Africa	PRJEB46788	27	NO	A
ERR10205932	Africa	PRJEB46788	21	NO	A
ERR10205933	Africa	PRJEB46788	21	NO	A
ERR10205934	Africa	PRJEB46788	21	NO	A
ERR10205935	Africa	PRJEB46788	21	NO	A
ERR10205938	Africa	PRJEB46788	20	NO	A
ERR10205939	Africa	PRJEB46788	20	NO	A
ERR10205940	Africa	PRJEB46788	20	NO	A
ERR10205943	Africa	PRJEB46788	28	NO	A
ERR10205944	Africa	PRJEB46788	28	NO	A
ERR10205945	Africa	PRJEB46788	28	NO	A
ERR10205946	Africa	PRJEB46788	28	NO	A
ERR10205947	Africa	PRJEB46788	28	NO	A
ERR10205948	Africa	PRJEB46788	28	NO	A
ERR10205951	Africa	PRJEB46788	22	NO	A
ERR10205952	Africa	PRJEB46788	22	NO	A
ERR10205953	Africa	PRJEB46788	22	NO	A
ERR10205956	Africa	PRJEB46788	23	NO	A
ERR10205957	Africa	PRJEB46788	23	NO	A
ERR10205958	Africa	PRJEB46788	23	NO	A
ERR10205961	Africa	PRJEB46788	19	NO	A
ERR10205962	Africa	PRJEB46788	19	NO	A
ERR10205963	Africa	PRJEB46788	19	NO	A
ERR10205966	Africa	PRJEB46788	25	NO	A
ERR10205967	Africa	PRJEB46788	25	NO	A
ERR10205968	Africa	PRJEB46788	25	NO	A
ERR10205971	Africa	PRJEB46788	19	NO	A
ERR10205972	Africa	PRJEB46788	19	NO	A
ERR10205973	Africa	PRJEB46788	19	NO	A
ERR10205976	Africa	PRJEB46788	23	NO	A
ERR10205977	Africa	PRJEB46788	23	NO	A
ERR10205978	Africa	PRJEB46788	23	NO	A
ERR10205981	Africa	PRJEB46788	31	NO	A
ERR10205982	Africa	PRJEB46788	31	NO	A
ERR10205983	Africa	PRJEB46788	31	NO	A
ERR10205986	Africa	PRJEB46788	20	NO	A
ERR10205987	Africa	PRJEB46788	20	NO	A
ERR10205988	Africa	PRJEB46788	20	NO	A
ERR10205991	Africa	PRJEB46788	25	NO	A
ERR10205992	Africa	PRJEB46788	25	NO	A
ERR10205993	Africa	PRJEB46788	25	NO	A
ERR10205996	Africa	PRJEB46788	40	NO	A
ERR10205997	Africa	PRJEB46788	40	NO	A
ERR10205998	Africa	PRJEB46788	40	NO	A
ERR10206001	Africa	PRJEB46788	38	NO	A
ERR10206002	Africa	PRJEB46788	38	NO	A
ERR10206003	Africa	PRJEB46788	38	NO	A
ERR10206006	Africa	PRJEB46788	25	NO	A
ERR10206007	Africa	PRJEB46788	25	NO	A
ERR10206008	Africa	PRJEB46788	25	NO	A
ERR10206011	Africa	PRJEB46788	23	NO	A
ERR10206012	Africa	PRJEB46788	23	NO	A
ERR10206013	Africa	PRJEB46788	23	NO	A
ERR10206016	Africa	PRJEB46788	27	NO	A
ERR10206017	Africa	PRJEB46788	27	NO	A
ERR10206018	Africa	PRJEB46788	27	NO	A
ERR10206021	Africa	PRJEB46788	37	NO	A
ERR10206022	Africa	PRJEB46788	37	NO	A
ERR10206023	Africa	PRJEB46788	37	NO	A
ERR10206024	Africa	PRJEB46788	37	NO	A
ERR10206025	Africa	PRJEB46788	37	NO	A
ERR10206028	Africa	PRJEB46788	19	NO	A
ERR10206029	Africa	PRJEB46788	19	NO	A
ERR10206030	Africa	PRJEB46788	19	NO	A
ERR10206031	Africa	PRJEB46788	30	NO	A
ERR10206032	Africa	PRJEB46788	30	NO	A
ERR10206033	Africa	PRJEB46788	30	NO	A
ERR10206034	Africa	PRJEB46788	27	NO	A
ERR10206035	Africa	PRJEB46788	27	NO	A
ERR10206036	Africa	PRJEB46788	27	NO	A
ERR10206037	Africa	PRJEB46788	27	NO	A
ERR10206038	Africa	PRJEB46788	27	NO	A
ERR10206039	Africa	PRJEB46788	27	NO	A
ERR10206040	Africa	PRJEB46788	35	NO	A
ERR10206041	Africa	PRJEB46788	35	NO	A
ERR10206042	Africa	PRJEB46788	35	NO	A
ERR10206047	Africa	PRJEB46788	21	NO	A
ERR10206048	Africa	PRJEB46788	21	NO	A
ERR10206049	Africa	PRJEB46788	21	NO	A
ERR10206050	Africa	PRJEB46788	22	NO	A
ERR10206051	Africa	PRJEB46788	22	NO	A
ERR10206052	Africa	PRJEB46788	22	NO	A
ERR10206053	Africa	PRJEB46788	23	NO	A
ERR10206054	Africa	PRJEB46788	23	NO	A
ERR10206055	Africa	PRJEB46788	23	NO	A
ERR10206056	Africa	PRJEB46788	37	NO	A
ERR10206057	Africa	PRJEB46788	37	NO	A
ERR10206058	Africa	PRJEB46788	37	NO	A
ERR10206059	Africa	PRJEB46788	28	NO	A
ERR10206060	Africa	PRJEB46788	28	NO	A
ERR10206061	Africa	PRJEB46788	28	NO	A
ERR10206062	Africa	PRJEB46788	28	NO	A
ERR10206063	Africa	PRJEB46788	28	NO	A
ERR10206064	Africa	PRJEB46788	28	NO	A
ERR10206067	Africa	PRJEB46788	30	NO	A
ERR10206068	Africa	PRJEB46788	30	NO	A
ERR10206069	Africa	PRJEB46788	30	NO	A
ERR10206072	Africa	PRJEB46788	33	NO	A
ERR10206073	Africa	PRJEB46788	33	NO	A
ERR10206074	Africa	PRJEB46788	33	NO	A
ERR10206077	Africa	PRJEB46788	23	NO	A
ERR10206078	Africa	PRJEB46788	23	NO	A
ERR10206079	Africa	PRJEB46788	23	NO	A
ERR10206080	Africa	PRJEB46788	26	NO	A
ERR10206081	Africa	PRJEB46788	26	NO	A
ERR10206082	Africa	PRJEB46788	26	NO	A
ERR10206083	Africa	PRJEB46788	34	NO	A
ERR10206084	Africa	PRJEB46788	34	NO	A
ERR10206085	Africa	PRJEB46788	34	NO	A
ERR10206086	Africa	PRJEB46788	35	NO	A
ERR10206087	Africa	PRJEB46788	35	NO	A
ERR10206088	Africa	PRJEB46788	35	NO	A
ERR10206089	Africa	PRJEB46788	44	NO	A
ERR10206090	Africa	PRJEB46788	44	NO	A
ERR10206091	Africa	PRJEB46788	44	NO	A
ERR10206092	Africa	PRJEB46788	20	NO	A
ERR10206093	Africa	PRJEB46788	20	NO	A
ERR10206094	Africa	PRJEB46788	20	NO	A
ERR10206095	Africa	PRJEB46788	37	NO	A
ERR10206096	Africa	PRJEB46788	37	NO	A
ERR10206097	Africa	PRJEB46788	37	NO	A
ERR10206098	Africa	PRJEB46788	37	NO	A
ERR10206099	Africa	PRJEB46788	34	NO	A
ERR10206100	Africa	PRJEB46788	34	NO	A
ERR10206101	Africa	PRJEB46788	34	NO	A
ERR10206102	Africa	PRJEB46788	25	NO	A
ERR10206103	Africa	PRJEB46788	25	NO	A
ERR10206104	Africa	PRJEB46788	25	NO	A
ERR10206105	Africa	PRJEB46788	24	NO	A
ERR10206106	Africa	PRJEB46788	24	NO	A
ERR10206107	Africa	PRJEB46788	24	NO	A
ERR10206110	Africa	PRJEB46788	25	NO	A
ERR10206111	Africa	PRJEB46788	25	NO	A
ERR10206114	Africa	PRJEB46788	33	NO	A
ERR10206115	Africa	PRJEB46788	33	NO	A
ERR10206116	Africa	PRJEB46788	33	NO	A
ERR10206121	Africa	PRJEB46788	40	NO	A
ERR10206122	Africa	PRJEB46788	40	NO	A
ERR10206125	Africa	PRJEB46788	35	NO	A
ERR10206126	Africa	PRJEB46788	35	NO	A
ERR10206129	Africa	PRJEB46788	30	NO	A
ERR10206130	Africa	PRJEB46788	30	NO	A
ERR10206131	Africa	PRJEB46788	30	NO	A
ERR10206132	Africa	PRJEB46788	36	NO	A
ERR10206133	Africa	PRJEB46788	36	NO	A
ERR10206134	Africa	PRJEB46788	36	NO	A
ERR10206135	Africa	PRJEB46788	36	NO	A
ERR10206138	Africa	PRJEB46788	26	NO	A
ERR10206139	Africa	PRJEB46788	26	NO	A
ERR10206143	Africa	PRJEB46788	28	NO	A
ERR10206144	Africa	PRJEB46788	28	NO	A
ERR10206145	Africa	PRJEB46788	28	NO	A
ERR10206148	Africa	PRJEB46788	35	NO	A
ERR10206149	Africa	PRJEB46788	35	NO	A
ERR10206152	Africa	PRJEB46788	37	NO	A
ERR10206153	Africa	PRJEB46788	37	NO	A
ERR10206156	Africa	PRJEB46788	22	NO	A
ERR10206157	Africa	PRJEB46788	22	NO	A
ERR10206158	Africa	PRJEB46788	22	NO	A
ERR10206159	Africa	PRJEB46788	22	NO	A
ERR10206162	Africa	PRJEB46788	21	NO	A
ERR10206163	Africa	PRJEB46788	21	NO	A
ERR10206164	Africa	PRJEB46788	21	NO	A
ERR10206169	Africa	PRJEB46788	26	NO	A
ERR10206171	Africa	PRJEB46788	26	NO	A
ERR10206175	Africa	PRJEB46788	32	NO	A
ERR10206176	Africa	PRJEB46788	32	NO	A
ERR10206177	Africa	PRJEB46788	32	NO	A
ERR10206180	Africa	PRJEB46788	22	NO	A
ERR10206181	Africa	PRJEB46788	22	NO	A
ERR10206184	Africa	PRJEB46788	23	NO	A
ERR10206185	Africa	PRJEB46788	23	NO	A
ERR10206186	Africa	PRJEB46788	23	NO	A
ERR10206189	Africa	PRJEB46788	24	NO	A
ERR10206190	Africa	PRJEB46788	24	NO	A
ERR10206191	Africa	PRJEB46788	24	NO	A
ERR10206196	Africa	PRJEB46788	25	NO	A
ERR10206197	Africa	PRJEB46788	25	NO	A
ERR10206198	Africa	PRJEB46788	25	NO	A
ERR10206199	Africa	PRJEB46788	25	NO	A
ERR10206202	Africa	PRJEB46788	18	NO	A
ERR10206203	Africa	PRJEB46788	18	NO	A
ERR10206204	Africa	PRJEB46788	18	NO	A
ERR10206207	Africa	PRJEB46788	22	NO	A
ERR10206208	Africa	PRJEB46788	22	NO	A
ERR10206209	Africa	PRJEB46788	22	NO	A
ERR10206212	Africa	PRJEB46788	21	NO	A
ERR10206213	Africa	PRJEB46788	21	NO	A
ERR10206214	Africa	PRJEB46788	21	NO	A
ERR10206219	Africa	PRJEB46788	35	NO	A
ERR10206220	Africa	PRJEB46788	35	NO	A
ERR10206221	Africa	PRJEB46788	35	NO	A
ERR10206224	Africa	PRJEB46788	27	NO	A
ERR10206225	Africa	PRJEB46788	27	NO	A
ERR10206229	Africa	PRJEB46788	37	NO	A
ERR10206230	Africa	PRJEB46788	37	NO	A
ERR10206233	Germany	PRJEB46788	32	NO	A
ERR10206234	Germany	PRJEB46788	32	NO	A
ERR10206235	Germany	PRJEB46788	32	NO	A
ERR10206236	Germany	PRJEB46788	24	NO	A
ERR10206237	Germany	PRJEB46788	24	NO	A
ERR10206238	Germany	PRJEB46788	24	NO	A
ERR10206239	Germany	PRJEB46788	35	NO	A
ERR10206240	Germany	PRJEB46788	35	NO	A
ERR10206241	Germany	PRJEB46788	35	NO	A
ERR10206242	Germany	PRJEB46788	24	NO	A
ERR10206243	Germany	PRJEB46788	24	NO	A
ERR10206244	Germany	PRJEB46788	24	NO	A
ERR10206245	Germany	PRJEB46788	25	NO	A
ERR10206246	Germany	PRJEB46788	25	NO	A
ERR10206247	Germany	PRJEB46788	25	NO	A
ERR10206248	Germany	PRJEB46788	23	NO	A
ERR10206249	Germany	PRJEB46788	23	NO	A
ERR10206250	Germany	PRJEB46788	23	NO	A
ERR10206251	Germany	PRJEB46788	21	NO	A
ERR10206252	Germany	PRJEB46788	21	NO	A
ERR10206253	Germany	PRJEB46788	21	NO	A
ERR10206254	Germany	PRJEB46788	33	NO	A
ERR10206255	Germany	PRJEB46788	33	NO	A
ERR10206256	Germany	PRJEB46788	33	NO	A
ERR10206257	Germany	PRJEB46788	32	NO	A
ERR10206258	Germany	PRJEB46788	32	NO	A
ERR10206259	Germany	PRJEB46788	32	NO	A
ERR10206262	Germany	PRJEB46788	29	NO	A
ERR10206263	Germany	PRJEB46788	29	NO	A
ERR10206264	Germany	PRJEB46788	29	NO	A
ERR10206267	Germany	PRJEB46788	35	NO	A
ERR10206268	Germany	PRJEB46788	35	NO	A
ERR10206269	Germany	PRJEB46788	35	NO	A
ERR10206270	Germany	PRJEB46788	23	NO	A
ERR10206271	Germany	PRJEB46788	23	NO	A
ERR10206272	Germany	PRJEB46788	23	NO	A
ERR10206275	Germany	PRJEB46788	29	NO	A
ERR10206276	Germany	PRJEB46788	29	NO	A
ERR10206277	Germany	PRJEB46788	29	NO	A
ERR10206280	Germany	PRJEB46788	27	NO	A
ERR10206281	Germany	PRJEB46788	27	NO	A
ERR10206282	Germany	PRJEB46788	27	NO	A
ERR10206287	Germany	PRJEB46788	37	NO	A
ERR10206288	Germany	PRJEB46788	37	NO	A
ERR10206289	Germany	PRJEB46788	37	NO	A
ERR10206292	Germany	PRJEB46788	27	NO	A
ERR10206293	Germany	PRJEB46788	27	NO	A
ERR10206294	Germany	PRJEB46788	27	NO	A
ERR10206297	Germany	PRJEB46788	36	NO	A
ERR10206298	Germany	PRJEB46788	36	NO	A
ERR10206299	Germany	PRJEB46788	36	NO	A
ERR10206302	Germany	PRJEB46788	34	NO	A
ERR10206303	Germany	PRJEB46788	34	NO	A
ERR10206304	Germany	PRJEB46788	34	NO	A
ERR10206305	Germany	PRJEB46788	28	NO	A
ERR10206306	Germany	PRJEB46788	28	NO	A
ERR10206307	Germany	PRJEB46788	28	NO	A
ERR10206308	Germany	PRJEB46788	32	NO	A
ERR10206309	Germany	PRJEB46788	32	NO	A
ERR10206310	Germany	PRJEB46788	32	NO	A
ERR10206313	Germany	PRJEB46788	33	NO	A
ERR10206314	Germany	PRJEB46788	33	NO	A
ERR10206315	Germany	PRJEB46788	33	NO	A
ERR10206318	Germany	PRJEB46788	27	NO	A
ERR10206319	Germany	PRJEB46788	27	NO	A
ERR10206320	Germany	PRJEB46788	27	NO	A
ERR10206321	Germany	PRJEB46788	25	NO	A
ERR10206322	Germany	PRJEB46788	25	NO	A
ERR10206323	Germany	PRJEB46788	25	NO	A
ERR10206324	Germany	PRJEB46788	35	NO	A
ERR10206325	Germany	PRJEB46788	35	NO	A
ERR10206326	Germany	PRJEB46788	35	NO	A
ERR10206329	Germany	PRJEB46788	29	NO	A
ERR10206330	Germany	PRJEB46788	29	NO	A
ERR10206331	Germany	PRJEB46788	29	NO	A
ERR10206332	Germany	PRJEB46788	29	NO	A
ERR10206333	Germany	PRJEB46788	29	NO	A
ERR10206336	Germany	PRJEB46788	28	NO	A
ERR10206337	Germany	PRJEB46788	28	NO	A
ERR10206338	Germany	PRJEB46788	28	NO	A
ERR10206339	Germany	PRJEB46788	36	NO	A
ERR10206340	Germany	PRJEB46788	36	NO	A
ERR10206341	Germany	PRJEB46788	36	NO	A
ERR10206344	Germany	PRJEB46788	39	NO	A
ERR10206345	Germany	PRJEB46788	39	NO	A
ERR10206346	Germany	PRJEB46788	39	NO	A
ERR10206347	Germany	PRJEB46788	21	NO	A
ERR10206348	Germany	PRJEB46788	21	NO	A
ERR10206349	Germany	PRJEB46788	21	NO	A
ERR10206350	Germany	PRJEB46788	25	NO	A
ERR10206351	Germany	PRJEB46788	25	NO	A
ERR10206352	Germany	PRJEB46788	25	NO	A
ERR10206353	Germany	PRJEB46788	25	NO	A
ERR10206354	Germany	PRJEB46788	25	NO	A
ERR10206355	Germany	PRJEB46788	25	NO	A
ERR10206356	Germany	PRJEB46788	25	NO	A
ERR10206357	Germany	PRJEB46788	25	NO	A
ERR10206358	Germany	PRJEB46788	21	NO	A
ERR10206359	Germany	PRJEB46788	21	NO	A
ERR10206360	Germany	PRJEB46788	21	NO	A
ERR10206361	Germany	PRJEB46788	26	NO	A
ERR10206362	Germany	PRJEB46788	26	NO	A
ERR10206363	Germany	PRJEB46788	26	NO	A
ERR10206366	Germany	PRJEB46788	26	NO	A
ERR10206367	Germany	PRJEB46788	26	NO	A
ERR10206368	Germany	PRJEB46788	26	NO	A
ERR10206369	Germany	PRJEB46788	31	NO	A
ERR10206370	Germany	PRJEB46788	31	NO	A
ERR10206371	Germany	PRJEB46788	31	NO	A
ERR10206374	Germany	PRJEB46788	26	NO	A
ERR10206375	Germany	PRJEB46788	26	NO	A
ERR10206376	Germany	PRJEB46788	26	NO	A
ERR10206381	Germany	PRJEB46788	27	NO	A
ERR10206382	Germany	PRJEB46788	27	NO	A
ERR10206383	Germany	PRJEB46788	27	NO	A
ERR10206386	Germany	PRJEB46788	33	NO	A
ERR10206387	Germany	PRJEB46788	33	NO	A
ERR10206388	Germany	PRJEB46788	33	NO	A
ERR10206393	Germany	PRJEB46788	26	NO	A
ERR10206394	Germany	PRJEB46788	26	NO	A
ERR10206395	Germany	PRJEB46788	26	NO	A
ERR10206396	Germany	PRJEB46788	24	NO	A
ERR10206397	Germany	PRJEB46788	24	NO	A
ERR10206398	Germany	PRJEB46788	24	NO	A
ERR10206399	Germany	PRJEB46788	22	NO	A
ERR10206400	Germany	PRJEB46788	22	NO	A
ERR10206401	Germany	PRJEB46788	22	NO	A
ERR10206402	Germany	PRJEB46788	27	NO	A
ERR10206403	Germany	PRJEB46788	27	NO	A
ERR10206404	Germany	PRJEB46788	27	NO	A
ERR10206405	Germany	PRJEB46788	33	NO	A
ERR10206406	Germany	PRJEB46788	33	NO	A
ERR10206407	Germany	PRJEB46788	33	NO	A
ERR10206408	Germany	PRJEB46788	31	NO	A
ERR10206409	Germany	PRJEB46788	31	NO	A
ERR10206410	Germany	PRJEB46788	31	NO	A
ERR10206413	Germany	PRJEB46788	20	NO	A
ERR10206414	Germany	PRJEB46788	20	NO	A
ERR10206415	Germany	PRJEB46788	20	NO	A
ERR10206416	Germany	PRJEB46788	20	NO	A
ERR10206417	Germany	PRJEB46788	20	NO	A
ERR10206418	Germany	PRJEB46788	20	NO	A
ERR10206419	Germany	PRJEB46788	22	NO	A
ERR10206420	Germany	PRJEB46788	22	NO	A
ERR10206421	Germany	PRJEB46788	22	NO	A
ERR10206422	Germany	PRJEB46788	33	NO	A
ERR10206423	Germany	PRJEB46788	33	NO	A
ERR10206424	Germany	PRJEB46788	33	NO	A
ERR10206427	Germany	PRJEB46788	37	NO	A
ERR10206428	Germany	PRJEB46788	37	NO	A
ERR10206431	Germany	PRJEB46788	28	NO	A
ERR10206432	Germany	PRJEB46788	28	NO	A
ERR10206433	Germany	PRJEB46788	28	NO	A
ERR10206434	Germany	PRJEB46788	25	NO	A
ERR10206435	Germany	PRJEB46788	25	NO	A
ERR10206436	Germany	PRJEB46788	25	NO	A
ERR10206437	Germany	PRJEB46788	25	NO	A
ERR10206438	Germany	PRJEB46788	25	NO	A
ERR10206439	Germany	PRJEB46788	25	NO	A
ERR10206440	Germany	PRJEB46788	33	NO	A
ERR10206441	Germany	PRJEB46788	33	NO	A
ERR10206442	Germany	PRJEB46788	33	NO	A
ERR10206445	Germany	PRJEB46788	21	NO	A
ERR10206446	Germany	PRJEB46788	21	NO	A
ERR10206447	Germany	PRJEB46788	21	NO	A
ERR10206448	Germany	PRJEB46788	25	NO	A
ERR10206449	Germany	PRJEB46788	25	NO	A
ERR10206450	Germany	PRJEB46788	25	NO	A
ERR10206451	Germany	PRJEB46788	22	NO	A
ERR10206452	Germany	PRJEB46788	22	NO	A
ERR10206453	Germany	PRJEB46788	22	NO	A
ERR10206454	Germany	PRJEB46788	35	NO	A
ERR10206455	Germany	PRJEB46788	35	NO	A
ERR10206456	Germany	PRJEB46788	35	NO	A
ERR10206459	Germany	PRJEB46788	23	NO	A
ERR10206460	Germany	PRJEB46788	23	NO	A
ERR10206461	Germany	PRJEB46788	23	NO	A
ERR10206462	Germany	PRJEB46788	18	NO	A
ERR10206463	Germany	PRJEB46788	18	NO	A
ERR10206464	Germany	PRJEB46788	18	NO	A
ERR10206465	Germany	PRJEB46788	24	NO	A
ERR10206466	Germany	PRJEB46788	24	NO	A
ERR10206467	Germany	PRJEB46788	24	NO	A
ERR10206468	Germany	PRJEB46788	26	NO	A
ERR10206469	Germany	PRJEB46788	26	NO	A
ERR10206470	Germany	PRJEB46788	26	NO	A
ERR10206471	Germany	PRJEB46788	36	NO	A
ERR10206472	Germany	PRJEB46788	36	NO	A
ERR10206473	Germany	PRJEB46788	36	NO	A
ERR10206474	Germany	PRJEB46788	36	NO	A
ERR10206475	Germany	PRJEB46788	36	NO	A
ERR10206476	Germany	PRJEB46788	36	NO	A
ERR10206479	Germany	PRJEB46788	31	NO	A
ERR10206480	Germany	PRJEB46788	31	NO	A
ERR10206481	Germany	PRJEB46788	31	NO	A
ERR10206484	Germany	PRJEB46788	30	NO	A
ERR10206485	Germany	PRJEB46788	30	NO	A
ERR10206486	Germany	PRJEB46788	30	NO	A
ERR10206491	Germany	PRJEB46788	33	NO	A
ERR10206492	Germany	PRJEB46788	33	NO	A
ERR10206493	Germany	PRJEB46788	33	NO	A
ERR10206498	Germany	PRJEB46788	30	NO	A
ERR10206499	Germany	PRJEB46788	30	NO	A
ERR10206500	Germany	PRJEB46788	30	NO	A
ERR10206503	Germany	PRJEB46788	26	NO	A
ERR10206504	Germany	PRJEB46788	26	NO	A
ERR10206505	Germany	PRJEB46788	26	NO	A
ERR10206506	Germany	PRJEB46788	26	NO	A
ERR10206507	Germany	PRJEB46788	26	NO	A
ERR10206508	Germany	PRJEB46788	26	NO	A
ERR10206509	Germany	PRJEB46788	24	NO	A
ERR10206510	Germany	PRJEB46788	24	NO	A
ERR10206511	Germany	PRJEB46788	24	NO	A
ERR10206512	Germany	PRJEB46788	22	NO	A
ERR10206513	Germany	PRJEB46788	22	NO	A
ERR10206514	Germany	PRJEB46788	22	NO	A
ERR10206515	Germany	PRJEB46788	22	NO	A
ERR10206516	Germany	PRJEB46788	22	NO	A
ERR10206517	Germany	PRJEB46788	37	NO	A
ERR10206518	Germany	PRJEB46788	37	NO	A
ERR10206519	Germany	PRJEB46788	37	NO	A
ERR10206520	Germany	PRJEB46788	37	NO	A
ERR10206521	Germany	PRJEB46788	37	NO	A
ERR10206524	Germany	PRJEB46788	40	NO	A
ERR10206525	Germany	PRJEB46788	40	NO	A
ERR10206526	Germany	PRJEB46788	40	NO	A
ERR10206531	Germany	PRJEB46788	22	NO	A
ERR10206532	Germany	PRJEB46788	22	NO	A
ERR10206533	Germany	PRJEB46788	22	NO	A
ERR10206534	Germany	PRJEB46788	22	NO	A
ERR10206535	Germany	PRJEB46788	22	NO	A
ERR10206536	Germany	PRJEB46788	25	NO	A
ERR10206537	Germany	PRJEB46788	25	NO	A
ERR10206538	Germany	PRJEB46788	25	NO	A
ERR10206539	Germany	PRJEB46788	19	NO	A
ERR10206540	Germany	PRJEB46788	19	NO	A
ERR10206541	Germany	PRJEB46788	19	NO	A
ERR10206542	Germany	PRJEB46788	40	NO	A
ERR10206543	Germany	PRJEB46788	40	NO	A
ERR10206544	Germany	PRJEB46788	40	NO	A
ERR10206547	Germany	PRJEB46788	26	NO	A
ERR10206548	Germany	PRJEB46788	26	NO	A
ERR10206549	Germany	PRJEB46788	26	NO	A
ERR10206550	Germany	PRJEB46788	24	NO	A
ERR10206551	Germany	PRJEB46788	24	NO	A
ERR10206552	Germany	PRJEB46788	24	NO	A
ERR10206553	Germany	PRJEB46788	27	NO	A
ERR10206554	Germany	PRJEB46788	27	NO	A
ERR10206555	Germany	PRJEB46788	27	NO	A
ERR10206556	Germany	PRJEB46788	27	NO	A
ERR10206558	Germany	PRJEB46788	30	NO	A
ERR10206559	Germany	PRJEB46788	30	NO	A
ERR10206560	Germany	PRJEB46788	30	NO	A
ERR10206563	Germany	PRJEB46788	26	NO	A
ERR10206564	Germany	PRJEB46788	26	NO	A
ERR10206565	Germany	PRJEB46788	26	NO	A
ERR10206566	Germany	PRJEB46788	25	NO	A
ERR10206567	Germany	PRJEB46788	25	NO	A
ERR10206568	Germany	PRJEB46788	25	NO	A
ERR10206569	Germany	PRJEB46788	23	NO	A
ERR10206570	Germany	PRJEB46788	23	NO	A
ERR10206571	Germany	PRJEB46788	23	NO	A
ERR10206572	Germany	PRJEB46788	28	NO	A
ERR10206573	Germany	PRJEB46788	28	NO	A
ERR10206574	Germany	PRJEB46788	28	NO	A
ERR10206577	Germany	PRJEB46788	29	NO	A
ERR10206578	Germany	PRJEB46788	29	NO	A
ERR10206579	Germany	PRJEB46788	29	NO	A
ERR10206580	Germany	PRJEB46788	27	NO	A
ERR10206581	Germany	PRJEB46788	27	NO	A
ERR10206582	Germany	PRJEB46788	27	NO	A
ERR10206585	Germany	PRJEB46788	29	NO	A
ERR10206586	Germany	PRJEB46788	29	NO	A
ERR10206587	Germany	PRJEB46788	29	NO	A
ERR10206590	Germany	PRJEB46788	32	NO	A
ERR10206591	Germany	PRJEB46788	32	NO	A
ERR10206592	Germany	PRJEB46788	32	NO	A
ERR10206595	Germany	PRJEB46788	31	NO	A
ERR10206596	Germany	PRJEB46788	31	NO	A
ERR10206600	Germany	PRJEB46788	34	NO	A
ERR10206601	Germany	PRJEB46788	34	NO	A
ERR10206602	Germany	PRJEB46788	34	NO	A
ERR10206605	Germany	PRJEB46788	33	NO	A
ERR10206606	Germany	PRJEB46788	33	NO	A
ERR10206609	Germany	PRJEB46788	23	NO	A
ERR10206610	Germany	PRJEB46788	23	NO	A
ERR10206611	Germany	PRJEB46788	23	NO	A
ERR10206612	Germany	PRJEB46788	21	NO	A
ERR10206613	Germany	PRJEB46788	21	NO	A
ERR10206614	Germany	PRJEB46788	27	NO	A
ERR10206615	Germany	PRJEB46788	27	NO	A
ERR10206616	Germany	PRJEB46788	35	NO	A
ERR10206617	Germany	PRJEB46788	35	NO	A
ERR10206618	Germany	PRJEB46788	35	NO	A
ERR10206619	Germany	PRJEB46788	25	NO	A
ERR10206620	Germany	PRJEB46788	25	NO	A
ERR10206621	Germany	PRJEB46788	25	NO	A
ERR10206622	Germany	PRJEB46788	31	NO	A
ERR10206623	Germany	PRJEB46788	31	NO	A
ERR10206624	Germany	PRJEB46788	31	NO	A
ERR10206627	Germany	PRJEB46788	32	NO	A
ERR10206628	Germany	PRJEB46788	32	NO	A
ERR10206629	Germany	PRJEB46788	32	NO	A
ERR10206630	Germany	PRJEB46788	34	NO	A
ERR10206631	Germany	PRJEB46788	34	NO	A
ERR10206632	Germany	PRJEB46788	34	NO	A
ERR10206635	Germany	PRJEB46788	32	NO	A
ERR10206636	Germany	PRJEB46788	32	NO	A
ERR10206637	Germany	PRJEB46788	32	NO	A
ERR10206642	Germany	PRJEB46788	28	NO	A
ERR10206643	Germany	PRJEB46788	28	NO	A
ERR10206644	Germany	PRJEB46788	28	NO	A
ERR10206645	Germany	PRJEB46788	29	NO	A
ERR10206646	Germany	PRJEB46788	29	NO	A
ERR10206647	Germany	PRJEB46788	29	NO	A
ERR10206648	Germany	PRJEB46788	33	NO	A
ERR10206649	Germany	PRJEB46788	33	NO	A
ERR10206650	Germany	PRJEB46788	33	NO	A
ERR10206653	Germany	PRJEB46788	33	NO	A
ERR10206654	Germany	PRJEB46788	33	NO	A
ERR10206655	Germany	PRJEB46788	33	NO	A
ERR10206658	Germany	PRJEB46788	27	NO	A
ERR10206659	Germany	PRJEB46788	27	NO	A
ERR10206660	Germany	PRJEB46788	27	NO	A
ERR10206663	Germany	PRJEB46788	30	NO	A
ERR10206664	Germany	PRJEB46788	30	NO	A
ERR10206665	Germany	PRJEB46788	30	NO	A
ERR10206668	Germany	PRJEB46788	33	NO	A
ERR10206669	Germany	PRJEB46788	33	NO	A
ERR10206670	Germany	PRJEB46788	33	NO	A
ERR10206673	Germany	PRJEB46788	37	NO	A
ERR10206674	Germany	PRJEB46788	37	NO	A
ERR10206675	Germany	PRJEB46788	37	NO	A
ERR10206680	Germany	PRJEB46788	23	NO	A
ERR10206681	Germany	PRJEB46788	23	NO	A
ERR10206682	Germany	PRJEB46788	23	NO	A
ERR10206685	Germany	PRJEB46788	22	NO	A
ERR10206686	Germany	PRJEB46788	22	NO	A
ERR10206687	Germany	PRJEB46788	22	NO	A
ERR10206688	Germany	PRJEB46788	30	NO	A
ERR10206689	Germany	PRJEB46788	30	NO	A
ERR10206690	Germany	PRJEB46788	30	NO	A
ERR10206693	Germany	PRJEB46788	33	NO	A
ERR10206694	Germany	PRJEB46788	33	NO	A
ERR10206695	Germany	PRJEB46788	33	NO	A
ERR10206698	Germany	PRJEB46788	26	NO	A
ERR10206699	Germany	PRJEB46788	26	NO	A
ERR10206700	Germany	PRJEB46788	26	NO	A
ERR10206701	Germany	PRJEB46788	25	NO	A
ERR10206702	Germany	PRJEB46788	25	NO	A
ERR10206703	Germany	PRJEB46788	25	NO	A
ERR10206704	Germany	PRJEB46788	35	NO	A
ERR10206705	Germany	PRJEB46788	35	NO	A
ERR10206706	Germany	PRJEB46788	35	NO	A
ERR10206707	Germany	PRJEB46788	35	NO	A
ERR10206708	Germany	PRJEB46788	35	NO	A
ERR10206711	Germany	PRJEB46788	33	NO	A
ERR10206712	Germany	PRJEB46788	33	NO	A
ERR10206713	Germany	PRJEB46788	33	NO	A
ERR10206716	Germany	PRJEB46788	41	NO	A
ERR10206717	Germany	PRJEB46788	41	NO	A
ERR10206718	Germany	PRJEB46788	41	NO	A
ERR10206719	Germany	PRJEB46788	23	NO	A
ERR10206720	Germany	PRJEB46788	23	NO	A
ERR10206721	Germany	PRJEB46788	23	NO	A
ERR10206722	Germany	PRJEB46788	35	NO	A
ERR10206723	Germany	PRJEB46788	35	NO	A
ERR10206724	Germany	PRJEB46788	35	NO	A
ERR10206727	Germany	PRJEB46788	33	NO	A
ERR10206728	Germany	PRJEB46788	33	NO	A
ERR10206729	Germany	PRJEB46788	33	NO	A
ERR10206732	Germany	PRJEB46788	27	NO	A
ERR10206733	Germany	PRJEB46788	27	NO	A
ERR10206734	Germany	PRJEB46788	27	NO	A
ERR10206737	Germany	PRJEB46788	29	NO	A
ERR10206738	Germany	PRJEB46788	29	NO	A
ERR10206739	Germany	PRJEB46788	29	NO	A
ERR10206742	Germany	PRJEB46788	27	NO	A
ERR10206743	Germany	PRJEB46788	27	NO	A
ERR10206744	Germany	PRJEB46788	27	NO	A
ERR10206747	Germany	PRJEB46788	40	NO	A
ERR10206748	Germany	PRJEB46788	40	NO	A
ERR10206749	Germany	PRJEB46788	40	NO	A
ERR10206754	Germany	PRJEB46788	31	NO	A
ERR10206755	Germany	PRJEB46788	31	NO	A
ERR10206756	Germany	PRJEB46788	31	NO	A
ERR10206759	Germany	PRJEB46788	33	NO	A
ERR10206760	Germany	PRJEB46788	33	NO	A
ERR10206761	Germany	PRJEB46788	33	NO	A
ERR10206762	Germany	PRJEB46788	33	NO	A
ERR10206763	Germany	PRJEB46788	33	NO	A
ERR10206766	Germany	PRJEB46788	29	NO	A
ERR10206767	Germany	PRJEB46788	29	NO	A
ERR10206768	Germany	PRJEB46788	29	NO	A
ERR10206771	Germany	PRJEB46788	32	NO	A
ERR10206772	Germany	PRJEB46788	32	NO	A
ERR10206773	Germany	PRJEB46788	32	NO	A
ERR10206776	Germany	PRJEB46788	27	NO	A
ERR10206777	Germany	PRJEB46788	27	NO	A
ERR10206778	Germany	PRJEB46788	27	NO	A
ERR10206779	Germany	PRJEB46788	27	NO	A
ERR10206780	Germany	PRJEB46788	27	NO	A
ERR10206783	Germany	PRJEB46788	33	NO	A
ERR10206784	Germany	PRJEB46788	33	NO	A
ERR10206785	Germany	PRJEB46788	33	NO	A
ERR10206788	Germany	PRJEB46788	39	NO	A
ERR10206789	Germany	PRJEB46788	39	NO	A
ERR10206790	Germany	PRJEB46788	39	NO	A
ERR10206793	Germany	PRJEB46788	29	NO	A
ERR10206794	Germany	PRJEB46788	29	NO	A
ERR10206795	Germany	PRJEB46788	29	NO	A
ERR10206796	Germany	PRJEB46788	29	NO	A
ERR10206797	Germany	PRJEB46788	29	NO	A
ERR10206800	Germany	PRJEB46788	34	NO	A
ERR10206801	Germany	PRJEB46788	34	NO	A
ERR10206802	Germany	PRJEB46788	34	NO	A
ERR10206803	Germany	PRJEB46788	30	NO	A
ERR10206804	Germany	PRJEB46788	30	NO	A
ERR10206805	Germany	PRJEB46788	30	NO	A
ERR10206808	Germany	PRJEB46788	35	NO	A
ERR10206809	Germany	PRJEB46788	35	NO	A
ERR10206810	Germany	PRJEB46788	35	NO	A
ERR10206813	Germany	PRJEB46788	30	NO	A
ERR10206814	Germany	PRJEB46788	30	NO	A
ERR10206815	Germany	PRJEB46788	30	NO	A
ERR10206816	Germany	PRJEB46788	27	NO	A
ERR10206817	Germany	PRJEB46788	27	NO	A
ERR10206818	Germany	PRJEB46788	27	NO	A
ERR10206819	Germany	PRJEB46788	34	NO	A
ERR10206820	Germany	PRJEB46788	34	NO	A
ERR10206821	Germany	PRJEB46788	34	NO	A
ERR10206824	Germany	PRJEB46788	40	NO	A
ERR10206825	Germany	PRJEB46788	40	NO	A
ERR10206826	Germany	PRJEB46788	40	NO	A
ERR10206829	Germany	PRJEB46788	36	NO	A
ERR10206830	Germany	PRJEB46788	36	NO	A
ERR10206831	Germany	PRJEB46788	36	NO	A
ERR10206834	Germany	PRJEB46788	30	NO	A
ERR10206835	Germany	PRJEB46788	30	NO	A
ERR10206836	Germany	PRJEB46788	30	NO	A
ERR10206839	Germany	PRJEB46788	31	NO	A
ERR10206840	Germany	PRJEB46788	31	NO	A
ERR10206841	Germany	PRJEB46788	31	NO	A
ERR10206844	Germany	PRJEB46788	36	NO	A
ERR10206845	Germany	PRJEB46788	36	NO	A
ERR10206846	Germany	PRJEB46788	36	NO	A
ERR10206847	Germany	PRJEB46788	29	NO	A
ERR10206848	Germany	PRJEB46788	29	NO	A
ERR10206849	Germany	PRJEB46788	29	NO	A
ERR10206850	Germany	PRJEB46788	29	NO	A
ERR10206851	Germany	PRJEB46788	29	NO	A
ERR10206856	Germany	PRJEB46788	33	NO	A
ERR10206857	Germany	PRJEB46788	33	NO	A
ERR10206858	Germany	PRJEB46788	33	NO	A
ERR10206859	Germany	PRJEB46788	36	NO	A
ERR10206860	Germany	PRJEB46788	36	NO	A
ERR10206861	Germany	PRJEB46788	36	NO	A
ERR10206862	Germany	PRJEB46788	36	NO	A
ERR10206863	Germany	PRJEB46788	36	NO	A
ERR10206868	Germany	PRJEB46788	29	NO	A
ERR10206869	Germany	PRJEB46788	29	NO	A
ERR10206870	Germany	PRJEB46788	29	NO	A
ERR10206871	Germany	PRJEB46788	29	NO	A
ERR10206872	Germany	PRJEB46788	29	NO	A
ERR10206875	Germany	PRJEB46788	39	NO	A
ERR10206876	Germany	PRJEB46788	39	NO	A
ERR10206877	Germany	PRJEB46788	39	NO	A
ERR10206878	Germany	PRJEB46788	38	NO	A
ERR10206879	Germany	PRJEB46788	38	NO	A
ERR10206880	Germany	PRJEB46788	38	NO	A
ERR10206883	Vietnam	PRJEB46788	31	NO	A
ERR10206884	Vietnam	PRJEB46788	31	NO	A
ERR10206885	Vietnam	PRJEB46788	31	NO	A
ERR10206888	Vietnam	PRJEB46788	33	NO	A
ERR10206889	Vietnam	PRJEB46788	33	NO	A
ERR10206890	Vietnam	PRJEB46788	33	NO	A
ERR10206893	Vietnam	PRJEB46788	18	NO	A
ERR10206894	Vietnam	PRJEB46788	18	NO	A
ERR10206895	Vietnam	PRJEB46788	18	NO	A
ERR10206896	Vietnam	PRJEB46788	18	NO	A
ERR10206897	Vietnam	PRJEB46788	18	NO	A
ERR10206900	Vietnam	PRJEB46788	29	NO	A
ERR10206901	Vietnam	PRJEB46788	29	NO	A
ERR10206902	Vietnam	PRJEB46788	29	NO	A
ERR10206907	Vietnam	PRJEB46788	18	NO	A
ERR10206908	Vietnam	PRJEB46788	18	NO	A
ERR10206909	Vietnam	PRJEB46788	18	NO	A
ERR10206914	Vietnam	PRJEB46788	33	NO	A
ERR10206915	Vietnam	PRJEB46788	33	NO	A
ERR10206916	Vietnam	PRJEB46788	33	NO	A
ERR10206921	Vietnam	PRJEB46788	35	NO	A
ERR10206922	Vietnam	PRJEB46788	35	NO	A
ERR10206923	Vietnam	PRJEB46788	35	NO	A
ERR10206926	Vietnam	PRJEB46788	25	NO	A
ERR10206927	Vietnam	PRJEB46788	25	NO	A
ERR10206928	Vietnam	PRJEB46788	25	NO	A
ERR10206931	Vietnam	PRJEB46788	23	NO	A
ERR10206932	Vietnam	PRJEB46788	23	NO	A
ERR10206933	Vietnam	PRJEB46788	23	NO	A
ERR10206936	Vietnam	PRJEB46788	28	NO	A
ERR10206937	Vietnam	PRJEB46788	28	NO	A
ERR10206938	Vietnam	PRJEB46788	28	NO	A
ERR10206941	Vietnam	PRJEB46788	23	NO	A
ERR10206942	Vietnam	PRJEB46788	23	NO	A
ERR10206943	Vietnam	PRJEB46788	23	NO	A
ERR10206945	Vietnam	PRJEB46788	23	NO	A
ERR10206948	Vietnam	PRJEB46788	33	NO	A
ERR10206949	Vietnam	PRJEB46788	33	NO	A
ERR10206950	Vietnam	PRJEB46788	33	NO	A
ERR10206951	Vietnam	PRJEB46788	33	NO	A
ERR10206952	Vietnam	PRJEB46788	33	NO	A
ERR10206955	Vietnam	PRJEB46788	26	NO	A
ERR10206956	Vietnam	PRJEB46788	26	NO	A
ERR10206957	Vietnam	PRJEB46788	26	NO	A
ERR10206960	Vietnam	PRJEB46788	31	NO	A
ERR10206961	Vietnam	PRJEB46788	31	NO	A
ERR10206962	Vietnam	PRJEB46788	31	NO	A
ERR10206967	Vietnam	PRJEB46788	18	NO	A
ERR10206968	Vietnam	PRJEB46788	18	NO	A
ERR10206969	Vietnam	PRJEB46788	18	NO	A
ERR10206972	Vietnam	PRJEB46788	26	NO	A
ERR10206973	Vietnam	PRJEB46788	26	NO	A
ERR10206977	Vietnam	PRJEB46788	30	NO	A
ERR10206978	Vietnam	PRJEB46788	30	NO	A
ERR10206979	Vietnam	PRJEB46788	30	NO	A
ERR10206982	Vietnam	PRJEB46788	20	NO	A
ERR10206983	Vietnam	PRJEB46788	20	NO	A
ERR10206984	Vietnam	PRJEB46788	20	NO	A
ERR10206985	Vietnam	PRJEB46788	20	NO	A
ERR10206986	Vietnam	PRJEB46788	20	NO	A
ERR10206987	Vietnam	PRJEB46788	20	NO	A
ERR10206990	Vietnam	PRJEB46788	18	NO	A
ERR10206991	Vietnam	PRJEB46788	18	NO	A
ERR10206992	Vietnam	PRJEB46788	18	NO	A
ERR10206995	Vietnam	PRJEB46788	24	NO	A
ERR10206996	Vietnam	PRJEB46788	24	NO	A
ERR10206997	Vietnam	PRJEB46788	24	NO	A
ERR10207000	Vietnam	PRJEB46788	26	NO	A
ERR10207001	Vietnam	PRJEB46788	26	NO	A
ERR10207002	Vietnam	PRJEB46788	26	NO	A
ERR10207003	Vietnam	PRJEB46788	26	NO	A
ERR10207004	Vietnam	PRJEB46788	26	NO	A
ERR10207007	Vietnam	PRJEB46788	19	NO	A
ERR10207008	Vietnam	PRJEB46788	19	NO	A
ERR10207009	Vietnam	PRJEB46788	19	NO	A
ERR10207010	Vietnam	PRJEB46788	19	NO	A
ERR10207011	Vietnam	PRJEB46788	19	NO	A
ERR10207016	Vietnam	PRJEB46788	27	NO	A
ERR10207017	Vietnam	PRJEB46788	27	NO	A
ERR10207018	Vietnam	PRJEB46788	27	NO	A
ERR10207021	Vietnam	PRJEB46788	30	NO	A
ERR10207022	Vietnam	PRJEB46788	30	NO	A
ERR10207023	Vietnam	PRJEB46788	30	NO	A
ERR10207026	Vietnam	PRJEB46788	24	NO	A
ERR10207027	Vietnam	PRJEB46788	24	NO	A
ERR10207028	Vietnam	PRJEB46788	24	NO	A
ERR10207031	Vietnam	PRJEB46788	27	NO	A
ERR10207032	Vietnam	PRJEB46788	27	NO	A
ERR10207033	Vietnam	PRJEB46788	27	NO	A
ERR10207036	Vietnam	PRJEB46788	34	NO	A
ERR10207037	Vietnam	PRJEB46788	34	NO	A
ERR10207038	Vietnam	PRJEB46788	34	NO	A
ERR10207041	Vietnam	PRJEB46788	24	NO	A
ERR10207042	Vietnam	PRJEB46788	24	NO	A
ERR10207043	Vietnam	PRJEB46788	24	NO	A
ERR10207044	Vietnam	PRJEB46788	24	NO	A
ERR10207047	Vietnam	PRJEB46788	30	NO	A
ERR10207048	Vietnam	PRJEB46788	30	NO	A
ERR10207049	Vietnam	PRJEB46788	30	NO	A
ERR10207050	Vietnam	PRJEB46788	30	NO	A
ERR10207053	Vietnam	PRJEB46788	33	NO	A
ERR10207054	Vietnam	PRJEB46788	33	NO	A
ERR10207055	Vietnam	PRJEB46788	33	NO	A
ERR10207058	Vietnam	PRJEB46788	23	NO	A
ERR10207059	Vietnam	PRJEB46788	23	NO	A
ERR10207060	Vietnam	PRJEB46788	23	NO	A
ERR10207061	Vietnam	PRJEB46788	23	NO	A
ERR10207062	Vietnam	PRJEB46788	23	NO	A
ERR10207065	Vietnam	PRJEB46788	38	NO	A
ERR10207066	Vietnam	PRJEB46788	38	NO	A
ERR10207067	Vietnam	PRJEB46788	38	NO	A
ERR10207072	Vietnam	PRJEB46788	30	NO	A
ERR10207073	Vietnam	PRJEB46788	30	NO	A
ERR10207074	Vietnam	PRJEB46788	30	NO	A
ERR10207079	Vietnam	PRJEB46788	25	NO	A
ERR10207080	Vietnam	PRJEB46788	25	NO	A
ERR10207081	Vietnam	PRJEB46788	25	NO	A
ERR10207082	Vietnam	PRJEB46788	25	NO	A
ERR10207083	Vietnam	PRJEB46788	25	NO	A
ERR10207086	Vietnam	PRJEB46788	25	NO	A
ERR10207087	Vietnam	PRJEB46788	25	NO	A
ERR10207088	Vietnam	PRJEB46788	25	NO	A
ERR10207091	Vietnam	PRJEB46788	27	NO	A
ERR10207092	Vietnam	PRJEB46788	27	NO	A
ERR10207093	Vietnam	PRJEB46788	27	NO	A
ERR10207098	Vietnam	PRJEB46788	20	NO	A
ERR10207099	Vietnam	PRJEB46788	20	NO	A
ERR10207100	Vietnam	PRJEB46788	20	NO	A
ERR10207103	Vietnam	PRJEB46788	18	NO	A
ERR10207104	Vietnam	PRJEB46788	18	NO	A
ERR10207105	Vietnam	PRJEB46788	18	NO	A
ERR10207108	Vietnam	PRJEB46788	19	NO	A
ERR10207109	Vietnam	PRJEB46788	19	NO	A
ERR10207110	Vietnam	PRJEB46788	19	NO	A
ERR10207113	Vietnam	PRJEB46788	34	NO	A
ERR10207114	Vietnam	PRJEB46788	34	NO	A
ERR10207115	Vietnam	PRJEB46788	34	NO	A
ERR10207120	Vietnam	PRJEB46788	31	NO	A
ERR10207121	Vietnam	PRJEB46788	31	NO	A
ERR10207122	Vietnam	PRJEB46788	31	NO	A
ERR10207125	Vietnam	PRJEB46788	23	NO	A
ERR10207126	Vietnam	PRJEB46788	23	NO	A
ERR10207127	Vietnam	PRJEB46788	23	NO	A
ERR10207132	Vietnam	PRJEB46788	36	NO	A
ERR10207133	Vietnam	PRJEB46788	36	NO	A
ERR10207134	Vietnam	PRJEB46788	36	NO	A
ERR10207139	Vietnam	PRJEB46788	23	NO	A
ERR10207140	Vietnam	PRJEB46788	23	NO	A
ERR10207141	Vietnam	PRJEB46788	23	NO	A
ERR10207146	Vietnam	PRJEB46788	30	NO	A
ERR10207147	Vietnam	PRJEB46788	30	NO	A
ERR10207148	Vietnam	PRJEB46788	30	NO	A
ERR10207151	Vietnam	PRJEB46788	29	NO	A
ERR10207152	Vietnam	PRJEB46788	29	NO	A
ERR10207153	Vietnam	PRJEB46788	29	NO	A
ERR10207156	Vietnam	PRJEB46788	23	NO	A
ERR10207157	Vietnam	PRJEB46788	23	NO	A
ERR10207158	Vietnam	PRJEB46788	23	NO	A
ERR10207161	Vietnam	PRJEB46788	32	NO	A
ERR10207162	Vietnam	PRJEB46788	32	NO	A
ERR10207163	Vietnam	PRJEB46788	32	NO	A
ERR10207166	Vietnam	PRJEB46788	42	NO	A
ERR10207167	Vietnam	PRJEB46788	42	NO	A
ERR10207168	Vietnam	PRJEB46788	42	NO	A
ERR10207173	Vietnam	PRJEB46788	25	NO	A
ERR10207174	Vietnam	PRJEB46788	25	NO	A
ERR10207175	Vietnam	PRJEB46788	25	NO	A
ERR10207176	Vietnam	PRJEB46788	25	NO	A
ERR10207179	Vietnam	PRJEB46788	20	NO	A
ERR10207180	Vietnam	PRJEB46788	20	NO	A
ERR10207181	Vietnam	PRJEB46788	20	NO	A
ERR10207186	Vietnam	PRJEB46788	33	NO	A
ERR10207187	Vietnam	PRJEB46788	33	NO	A
ERR10207188	Vietnam	PRJEB46788	33	NO	A
ERR10207189	Vietnam	PRJEB46788	33	NO	A
ERR10207190	Vietnam	PRJEB46788	33	NO	A
ERR10207193	Vietnam	PRJEB46788	35	NO	A
ERR10207194	Vietnam	PRJEB46788	35	NO	A
ERR10207195	Vietnam	PRJEB46788	35	NO	A
ERR10207198	Vietnam	PRJEB46788	24	NO	A
ERR10207199	Vietnam	PRJEB46788	24	NO	A
ERR10207200	Vietnam	PRJEB46788	24	NO	A
ERR10207201	Vietnam	PRJEB46788	24	NO	A
ERR10207202	Vietnam	PRJEB46788	24	NO	A
ERR10207203	Vietnam	PRJEB46788	31	NO	A
ERR10207204	Vietnam	PRJEB46788	31	NO	A
ERR10207205	Vietnam	PRJEB46788	31	NO	A
ERR10207210	Vietnam	PRJEB46788	38	NO	A
ERR10207211	Vietnam	PRJEB46788	38	NO	A
ERR10207212	Vietnam	PRJEB46788	38	NO	A
ERR10207213	Vietnam	PRJEB46788	38	NO	A
ERR10207218	Vietnam	PRJEB46788	32	NO	A
ERR10207219	Vietnam	PRJEB46788	32	NO	A
ERR10207220	Vietnam	PRJEB46788	32	NO	A
ERR10207223	Vietnam	PRJEB46788	25	NO	A
ERR10207224	Vietnam	PRJEB46788	25	NO	A
ERR10207225	Vietnam	PRJEB46788	25	NO	A
ERR10207230	Vietnam	PRJEB46788	40	NO	A
ERR10207231	Vietnam	PRJEB46788	40	NO	A
ERR10207237	Vietnam	PRJEB46788	20	NO	A
ERR10207238	Vietnam	PRJEB46788	20	NO	A
ERR10207239	Vietnam	PRJEB46788	20	NO	A
ERR10207242	Vietnam	PRJEB46788	27	NO	A
ERR10207243	Vietnam	PRJEB46788	27	NO	A
ERR10207244	Vietnam	PRJEB46788	27	NO	A
ERR10207247	Vietnam	PRJEB46788	24	NO	A
ERR10207248	Vietnam	PRJEB46788	24	NO	A
ERR10207249	Vietnam	PRJEB46788	24	NO	A
ERR10207252	Vietnam	PRJEB46788	18	NO	A
ERR10207253	Vietnam	PRJEB46788	18	NO	A
ERR10207254	Vietnam	PRJEB46788	18	NO	A
ERR10207259	Vietnam	PRJEB46788	20	NO	A
ERR10207260	Vietnam	PRJEB46788	20	NO	A
ERR10207261	Vietnam	PRJEB46788	20	NO	A
ERR10207266	Vietnam	PRJEB46788	22	NO	A
ERR10207267	Vietnam	PRJEB46788	22	NO	A
ERR10207268	Vietnam	PRJEB46788	22	NO	A
ERR10207271	Vietnam	PRJEB46788	31	NO	A
ERR10207272	Vietnam	PRJEB46788	31	NO	A
ERR10207273	Vietnam	PRJEB46788	31	NO	A
ERR10207278	Vietnam	PRJEB46788	30	NO	A
ERR10207279	Vietnam	PRJEB46788	30	NO	A
ERR10207280	Vietnam	PRJEB46788	30	NO	A
ERR10207281	Vietnam	PRJEB46788	24	NO	A
ERR10207282	Vietnam	PRJEB46788	24	NO	A
ERR10207283	Vietnam	PRJEB46788	24	NO	A
ERR10207288	Vietnam	PRJEB46788	30	NO	A
ERR10207289	Vietnam	PRJEB46788	30	NO	A
ERR10207295	Vietnam	PRJEB46788	27	NO	A
ERR10207296	Vietnam	PRJEB46788	27	NO	A
ERR10207297	Vietnam	PRJEB46788	27	NO	A
ERR10207298	Vietnam	PRJEB46788	27	NO	A
ERR10207299	Vietnam	PRJEB46788	27	NO	A
ERR10207304	Vietnam	PRJEB46788	19	NO	A
ERR10207305	Vietnam	PRJEB46788	19	NO	A
ERR10207306	Vietnam	PRJEB46788	19	NO	A
ERR10207309	Vietnam	PRJEB46788	31	NO	A
ERR10207310	Vietnam	PRJEB46788	31	NO	A
ERR10207311	Vietnam	PRJEB46788	31	NO	A
ERR10207314	Vietnam	PRJEB46788	34	NO	A
ERR10207315	Vietnam	PRJEB46788	34	NO	A
ERR10207316	Vietnam	PRJEB46788	34	NO	A
ERR10207319	Vietnam	PRJEB46788	29	NO	A
ERR10207320	Vietnam	PRJEB46788	29	NO	A
ERR10207321	Vietnam	PRJEB46788	29	NO	A
ERR10207322	Vietnam	PRJEB46788	29	NO	A
ERR10207325	Vietnam	PRJEB46788	24	NO	A
ERR10207326	Vietnam	PRJEB46788	24	NO	A
ERR10207327	Vietnam	PRJEB46788	24	NO	A
ERR10207328	Vietnam	PRJEB46788	24	NO	A
ERR10207329	Vietnam	PRJEB46788	24	NO	A
ERR10207332	Vietnam	PRJEB46788	31	NO	A
ERR10207333	Vietnam	PRJEB46788	31	NO	A
ERR10207334	Vietnam	PRJEB46788	31	NO	A
ERR10207337	Vietnam	PRJEB46788	29	NO	A
ERR10207338	Vietnam	PRJEB46788	29	NO	A
ERR10207339	Vietnam	PRJEB46788	29	NO	A
ERR10207342	Vietnam	PRJEB46788	26	NO	A
ERR10207343	Vietnam	PRJEB46788	26	NO	A
ERR10207344	Vietnam	PRJEB46788	26	NO	A
ERR10207347	Vietnam	PRJEB46788	25	NO	A
ERR10207348	Vietnam	PRJEB46788	25	NO	A
ERR10207349	Vietnam	PRJEB46788	25	NO	A
ERR10207350	Vietnam	PRJEB46788	25	NO	A
ERR10207351	Vietnam	PRJEB46788	25	NO	A
ERR10207354	Vietnam	PRJEB46788	26	NO	A
ERR10207355	Vietnam	PRJEB46788	26	NO	A
ERR10207359	Vietnam	PRJEB46788	31	NO	A
ERR10207360	Vietnam	PRJEB46788	31	NO	A
ERR10207361	Vietnam	PRJEB46788	31	NO	A
ERR10207368	Vietnam	PRJEB46788	21	NO	A
ERR10207369	Vietnam	PRJEB46788	21	NO	A
ERR10207370	Vietnam	PRJEB46788	21	NO	A
ERR10207373	Vietnam	PRJEB46788	25	NO	A
ERR10207374	Vietnam	PRJEB46788	25	NO	A
ERR10207375	Vietnam	PRJEB46788	25	NO	A
ERR10207378	Vietnam	PRJEB46788	29	NO	A
ERR10207379	Vietnam	PRJEB46788	29	NO	A
ERR10207380	Vietnam	PRJEB46788	29	NO	A
ERR10207381	Vietnam	PRJEB46788	29	NO	A
ERR10207382	Vietnam	PRJEB46788	29	NO	A
ERR10207387	Vietnam	PRJEB46788	37	NO	A
ERR10207388	Vietnam	PRJEB46788	37	NO	A
ERR10207389	Vietnam	PRJEB46788	37	NO	A
ERR10207392	Vietnam	PRJEB46788	29	NO	A
ERR10207393	Vietnam	PRJEB46788	29	NO	A
ERR10207394	Vietnam	PRJEB46788	29	NO	A
ERR10207395	Vietnam	PRJEB46788	23	NO	A
ERR10207396	Vietnam	PRJEB46788	23	NO	A
ERR10207397	Vietnam	PRJEB46788	23	NO	A
ERR10207400	Vietnam	PRJEB46788	28	NO	A
ERR10207401	Vietnam	PRJEB46788	28	NO	A
ERR10207402	Vietnam	PRJEB46788	28	NO	A
ERR10207405	Vietnam	PRJEB46788	25	NO	A
ERR10207406	Vietnam	PRJEB46788	25	NO	A
ERR10207407	Vietnam	PRJEB46788	25	NO	A
ERR10207410	Vietnam	PRJEB46788	29	NO	A
ERR10207411	Vietnam	PRJEB46788	29	NO	A
ERR10207412	Vietnam	PRJEB46788	29	NO	A
ERR10207415	Vietnam	PRJEB46788	25	NO	A
ERR10207416	Vietnam	PRJEB46788	25	NO	A
ERR10207417	Vietnam	PRJEB46788	25	NO	A
ERR10207418	Vietnam	PRJEB46788	25	NO	A
ERR10207422	Vietnam	PRJEB46788	26	NO	A
ERR10207423	Vietnam	PRJEB46788	26	NO	A
ERR10207424	Vietnam	PRJEB46788	26	NO	A
ERR10207434	Vietnam	PRJEB46788	29	NO	A
ERR10207435	Vietnam	PRJEB46788	29	NO	A
ERR10207436	Vietnam	PRJEB46788	29	NO	A
ERR10207439	Vietnam	PRJEB46788	27	NO	A
ERR10207440	Vietnam	PRJEB46788	27	NO	A
ERR10207441	Vietnam	PRJEB46788	27	NO	A
ERR10207444	Vietnam	PRJEB46788	29	NO	A
ERR10207445	Vietnam	PRJEB46788	29	NO	A
ERR10207446	Vietnam	PRJEB46788	29	NO	A
ERR10207451	Vietnam	PRJEB46788	29	NO	A
ERR10207452	Vietnam	PRJEB46788	29	NO	A
ERR10207453	Vietnam	PRJEB46788	29	NO	A
ERR10207456	Vietnam	PRJEB46788	25	NO	A
ERR10207457	Vietnam	PRJEB46788	25	NO	A
ERR10207458	Vietnam	PRJEB46788	25	NO	A
ERR10207463	Vietnam	PRJEB46788	29	NO	A
ERR10207464	Vietnam	PRJEB46788	29	NO	A
ERR10207465	Vietnam	PRJEB46788	29	NO	A
ERR10207470	Vietnam	PRJEB46788	25	NO	A
ERR10207471	Vietnam	PRJEB46788	25	NO	A
ERR10207472	Vietnam	PRJEB46788	25	NO	A
ERR10207477	Vietnam	PRJEB46788	37	NO	A
ERR10207478	Vietnam	PRJEB46788	37	NO	A
ERR10207479	Vietnam	PRJEB46788	37	NO	A
ERR10207482	Vietnam	PRJEB46788	32	NO	A
ERR10207483	Vietnam	PRJEB46788	32	NO	A
ERR10207484	Vietnam	PRJEB46788	32	NO	A
ERR10207487	Vietnam	PRJEB46788	24	NO	A
ERR10207488	Vietnam	PRJEB46788	24	NO	A
ERR10207489	Vietnam	PRJEB46788	24	NO	A
ERR10207492	Vietnam	PRJEB46788	28	NO	A
ERR10207493	Vietnam	PRJEB46788	28	NO	A
ERR10207494	Vietnam	PRJEB46788	28	NO	A
ERR10207497	Vietnam	PRJEB46788	28	NO	A
ERR10207498	Vietnam	PRJEB46788	28	NO	A
ERR10207499	Vietnam	PRJEB46788	28	NO	A
ERR10207502	Vietnam	PRJEB46788	42	NO	A
ERR10207503	Vietnam	PRJEB46788	42	NO	A
ERR10207504	Vietnam	PRJEB46788	42	NO	A
ERR10207507	Vietnam	PRJEB46788	23	NO	A
ERR10207508	Vietnam	PRJEB46788	23	NO	A
ERR10207509	Vietnam	PRJEB46788	23	NO	A
ERR10207512	Vietnam	PRJEB46788	31	NO	A
ERR10207513	Vietnam	PRJEB46788	31	NO	A
ERR10207514	Vietnam	PRJEB46788	31	NO	A
ERR10207515	Vietnam	PRJEB46788	31	NO	A
ERR10207516	Vietnam	PRJEB46788	31	NO	A
ERR10207519	Vietnam	PRJEB46788	27	NO	A
ERR10207520	Vietnam	PRJEB46788	27	NO	A
ERR10207521	Vietnam	PRJEB46788	27	NO	A
ERR10207524	Vietnam	PRJEB46788	27	NO	A
ERR10207525	Vietnam	PRJEB46788	27	NO	A
ERR10207526	Vietnam	PRJEB46788	27	NO	A
ERR10207527	Vietnam	PRJEB46788	27	NO	A
ERR10207528	Vietnam	PRJEB46788	27	NO	A
ERR10207529	Vietnam	PRJEB46788	27	NO	A
ERR10207530	Vietnam	PRJEB46788	27	NO	A
ERR10207534	Vietnam	PRJEB46788	26	NO	A
ERR10207535	Vietnam	PRJEB46788	26	NO	A
ERR10207536	Vietnam	PRJEB46788	26	NO	A
ERR10207538	Vietnam	PRJEB46788	26	NO	A
ERR10207539	Vietnam	PRJEB46788	26	NO	A
ERR10207540	Vietnam	PRJEB46788	26	NO	A
ERR10207544	Vietnam	PRJEB46788	27	NO	A
ERR10207545	Vietnam	PRJEB46788	27	NO	A
ERR10207546	Vietnam	PRJEB46788	27	NO	A
ERR10207547	Vietnam	PRJEB46788	27	NO	A
ERR10207548	Vietnam	PRJEB46788	27	NO	A
ERR10207551	Vietnam	PRJEB46788	36	NO	A
ERR10207552	Vietnam	PRJEB46788	36	NO	A
ERR10207553	Vietnam	PRJEB46788	36	NO	A
ERR10207556	Vietnam	PRJEB46788	33	NO	A
ERR10207557	Vietnam	PRJEB46788	33	NO	A
ERR10207558	Vietnam	PRJEB46788	33	NO	A
ERR10207559	Vietnam	PRJEB46788	33	NO	A
ERR10207564	Vietnam	PRJEB46788	31	NO	A
ERR10207565	Vietnam	PRJEB46788	31	NO	A
ERR10207571	Vietnam	PRJEB46788	36	NO	A
ERR10207572	Vietnam	PRJEB46788	36	NO	A
ERR10207573	Vietnam	PRJEB46788	36	NO	A
ERR10207574	Vietnam	PRJEB46788	36	NO	A
ERR10207575	Vietnam	PRJEB46788	36	NO	A
ERR10207578	Vietnam	PRJEB46788	37	NO	A
ERR10207579	Vietnam	PRJEB46788	37	NO	A
ERR10207580	Vietnam	PRJEB46788	37	NO	A
ERR10207583	Vietnam	PRJEB46788	34	NO	A
ERR10207584	Vietnam	PRJEB46788	34	NO	A
ERR10207588	Vietnam	PRJEB46788	24	NO	A
ERR10207589	Vietnam	PRJEB46788	24	NO	A
ERR10207590	Vietnam	PRJEB46788	24	NO	A
ERR10207591	Vietnam	PRJEB46788	24	NO	A
ERR10207592	Vietnam	PRJEB46788	24	NO	A
ERR10207593	Vietnam	PRJEB46788	24	NO	A
ERR10207602	Vietnam	PRJEB46788	26	NO	A
ERR10207603	Vietnam	PRJEB46788	26	NO	A
ERR10207604	Vietnam	PRJEB46788	26	NO	A
ERR10207615	Vietnam	PRJEB46788	26	NO	A
ERR10207616	Vietnam	PRJEB46788	26	NO	A
ERR10207617	Vietnam	PRJEB46788	26	NO	A
ERR10207620	Vietnam	PRJEB46788	25	NO	A
ERR10207621	Vietnam	PRJEB46788	25	NO	A
ERR10207627	Vietnam	PRJEB46788	28	NO	A
ERR10207628	Vietnam	PRJEB46788	28	NO	A
ERR10207632	Vietnam	PRJEB46788	32	NO	A
ERR10207633	Vietnam	PRJEB46788	32	NO	A
ERR10207634	Vietnam	PRJEB46788	32	NO	A
ERR10207637	Vietnam	PRJEB46788	35	NO	A
ERR10207638	Vietnam	PRJEB46788	35	NO	A
ERR10207639	Vietnam	PRJEB46788	35	NO	A
ERR10207642	Vietnam	PRJEB46788	23	NO	A
ERR10207643	Vietnam	PRJEB46788	23	NO	A
ERR10207644	Vietnam	PRJEB46788	23	NO	A
ERR10207647	Vietnam	PRJEB46788	30	NO	A
ERR10207648	Vietnam	PRJEB46788	30	NO	A
ERR10207654	Vietnam	PRJEB46788	34	NO	A
ERR10207655	Vietnam	PRJEB46788	34	NO	A
ERR10207656	Vietnam	PRJEB46788	34	NO	A
ERR10207659	Vietnam	PRJEB46788	29	NO	A
ERR10207660	Vietnam	PRJEB46788	29	NO	A
ERR10207661	Vietnam	PRJEB46788	29	NO	A
ERR10207662	Vietnam	PRJEB46788	29	NO	A
ERR10207663	Vietnam	PRJEB46788	29	NO	A
ERR10207668	Vietnam	PRJEB46788	25	NO	A
ERR10207669	Vietnam	PRJEB46788	25	NO	A
ERR10207670	Vietnam	PRJEB46788	25	NO	A
ERR10207671	Vietnam	PRJEB46788	25	NO	A
ERR10207672	Vietnam	PRJEB46788	25	NO	A
ERR10207675	Vietnam	PRJEB46788	33	NO	A
ERR10207676	Vietnam	PRJEB46788	33	NO	A
ERR10207677	Vietnam	PRJEB46788	33	NO	A
ERR10207678	Vietnam	PRJEB46788	33	NO	A
ERR10207679	Vietnam	PRJEB46788	33	NO	A
ERR10207683	Vietnam	PRJEB46788	38	NO	A
ERR10207684	Vietnam	PRJEB46788	38	NO	A
ERR10207685	Vietnam	PRJEB46788	38	NO	A
ERR10207688	Vietnam	PRJEB46788	26	NO	A
ERR10207689	Vietnam	PRJEB46788	26	NO	A
ERR10207690	Vietnam	PRJEB46788	26	NO	A
ERR10207691	Vietnam	PRJEB46788	26	NO	A
ERR10207692	Vietnam	PRJEB46788	26	NO	A
ERR10207697	Vietnam	PRJEB46788	28	NO	A
ERR10207698	Vietnam	PRJEB46788	28	NO	A
ERR10207702	Vietnam	PRJEB46788	23	NO	A
ERR10207703	Vietnam	PRJEB46788	23	NO	A
ERR10207704	Vietnam	PRJEB46788	23	NO	A
ERR10207711	Vietnam	PRJEB46788	37	NO	A
ERR10207712	Vietnam	PRJEB46788	37	NO	A
ERR10207713	Vietnam	PRJEB46788	37	NO	A
ERR10207716	Vietnam	PRJEB46788	29	NO	A
ERR10207717	Vietnam	PRJEB46788	29	NO	A
ERR10207718	Vietnam	PRJEB46788	29	NO	A
ERR10207723	Vietnam	PRJEB46788	28	NO	A
ERR10207724	Vietnam	PRJEB46788	28	NO	A
ERR10207725	Vietnam	PRJEB46788	28	NO	A
ERR10207728	Vietnam	PRJEB46788	33	NO	A
ERR10207729	Vietnam	PRJEB46788	33	NO	A
ERR10207730	Vietnam	PRJEB46788	33	NO	A
ERR10207731	Vietnam	PRJEB46788	33	NO	A
ERR10207732	Vietnam	PRJEB46788	33	NO	A
ERR10207733	Vietnam	PRJEB46788	33	NO	A
ERR10207736	Vietnam	PRJEB46788	25	NO	A
ERR10207737	Vietnam	PRJEB46788	25	NO	A
ERR10207738	Vietnam	PRJEB46788	25	NO	A
ERR10207741	Vietnam	PRJEB46788	38	NO	A
ERR10207742	Vietnam	PRJEB46788	38	NO	A
ERR10207743	Vietnam	PRJEB46788	38	NO	A
ERR10207744	Vietnam	PRJEB46788	38	NO	A
ERR10207745	Vietnam	PRJEB46788	38	NO	A
ERR10207748	Vietnam	PRJEB46788	33	NO	A
ERR10207749	Vietnam	PRJEB46788	33	NO	A
ERR10207750	Vietnam	PRJEB46788	33	NO	A
ERR10207755	Vietnam	PRJEB46788	29	NO	A
ERR10207756	Vietnam	PRJEB46788	29	NO	A
ERR10207760	Vietnam	PRJEB46788	37	NO	A
ERR10207761	Vietnam	PRJEB46788	37	NO	A
ERR10207762	Vietnam	PRJEB46788	37	NO	A
ERR10207765	Vietnam	PRJEB46788	31	NO	A
ERR10207766	Vietnam	PRJEB46788	31	NO	A
ERR10207767	Vietnam	PRJEB46788	31	NO	A
ERR10207772	Vietnam	PRJEB46788	26	NO	A
ERR10207773	Vietnam	PRJEB46788	26	NO	A
ERR10207779	Vietnam	PRJEB46788	34	NO	A
ERR10207780	Vietnam	PRJEB46788	34	NO	A
ERR10207784	Vietnam	PRJEB46788	35	NO	A
ERR10207785	Vietnam	PRJEB46788	35	NO	A
ERR10207786	Vietnam	PRJEB46788	35	NO	A
ERR10207789	Vietnam	PRJEB46788	28	NO	A
ERR10207790	Vietnam	PRJEB46788	28	NO	A
ERR10207791	Vietnam	PRJEB46788	28	NO	A
ERR10207794	Vietnam	PRJEB46788	24	NO	A
ERR10207795	Vietnam	PRJEB46788	24	NO	A
ERR10207796	Vietnam	PRJEB46788	24	NO	A
ERR10207803	Vietnam	PRJEB46788	26	NO	A
ERR10207804	Vietnam	PRJEB46788	26	NO	A
ERR10207805	Vietnam	PRJEB46788	26	NO	A
ERR10207810	Vietnam	PRJEB46788	33	NO	A
ERR10207811	Vietnam	PRJEB46788	33	NO	A
ERR10207812	Vietnam	PRJEB46788	33	NO	A
ERR10207813	Vietnam	PRJEB46788	33	NO	A
ERR10207814	Vietnam	PRJEB46788	33	NO	A
ERR10207815	Vietnam	PRJEB46788	33	NO	A
ERR10207820	Vietnam	PRJEB46788	26	NO	A
ERR10207821	Vietnam	PRJEB46788	26	NO	A
ERR10207822	Vietnam	PRJEB46788	26	NO	A
ERR10207825	Vietnam	PRJEB46788	23	NO	A
ERR10207826	Vietnam	PRJEB46788	23	NO	A
ERR10207827	Vietnam	PRJEB46788	23	NO	A
ERR10207832	Vietnam	PRJEB46788	20	NO	A
ERR10207833	Vietnam	PRJEB46788	20	NO	A
ERR10207834	Vietnam	PRJEB46788	20	NO	A
ERR10207837	Vietnam	PRJEB46788	23	NO	A
ERR10207838	Vietnam	PRJEB46788	23	NO	A
ERR10207839	Vietnam	PRJEB46788	23	NO	A
ERR10207840	Vietnam	PRJEB46788	22	NO	A
ERR10207841	Vietnam	PRJEB46788	22	NO	A
ERR10207842	Vietnam	PRJEB46788	22	NO	A
ERR10207843	Vietnam	PRJEB46788	22	NO	A
ERR10207844	Vietnam	PRJEB46788	22	NO	A
ERR10207845	Vietnam	PRJEB46788	23	NO	A
ERR10207846	Vietnam	PRJEB46788	23	NO	A
ERR10207847	Vietnam	PRJEB46788	23	NO	A
ERR10207848	Vietnam	PRJEB46788	23	NO	A
ERR10207849	Vietnam	PRJEB46788	23	NO	A
ERR10207850	Vietnam	PRJEB46788	22	NO	A
ERR10207851	Vietnam	PRJEB46788	22	NO	A
ERR10207852	Vietnam	PRJEB46788	22	NO	A
ERR10207853	Vietnam	PRJEB46788	22	NO	A
ERR10207854	Vietnam	PRJEB46788	22	NO	A
ERR10207855	Vietnam	PRJEB46788	22	NO	A
ERR10207856	Vietnam	PRJEB46788	22	NO	A
ERR10207857	Vietnam	PRJEB46788	22	NO	A
ERR10207858	Vietnam	PRJEB46788	22	NO	A
ERR10207859	Vietnam	PRJEB46788	22	NO	A
ERR10207860	Vietnam	PRJEB46788	22	NO	A
ERR10207861	Vietnam	PRJEB46788	22	NO	A
ERR10207862	Vietnam	PRJEB46788	22	NO	A
ERR10207863	Vietnam	PRJEB46788	22	NO	A
ERR10207864	Vietnam	PRJEB46788	22	NO	A
ERR10207865	Vietnam	PRJEB46788	22	NO	A
ERR10207866	Vietnam	PRJEB46788	22	NO	A
ERR10207867	Vietnam	PRJEB46788	22	NO	A
ERR10207868	Vietnam	PRJEB46788	22	NO	A
ERR10207869	Vietnam	PRJEB46788	22	NO	A
ERR10207870	Vietnam	PRJEB46788	22	NO	A
ERR10207871	Vietnam	PRJEB46788	22	NO	A
ERR10207872	Vietnam	PRJEB46788	22	NO	A
ERR10207873	Vietnam	PRJEB46788	22	NO	A
ERR10207874	Vietnam	PRJEB46788	22	NO	A
ERR10207876	Vietnam	PRJEB46788	22	NO	A
ERR10207877	Vietnam	PRJEB46788	22	NO	A
ERR10207878	Vietnam	PRJEB46788	22	NO	A
ERR10207879	Vietnam	PRJEB46788	22	NO	A
ERR10207880	Vietnam	PRJEB46788	22	NO	A
ERR10207881	Vietnam	PRJEB46788	22	NO	A
ERR10207882	Vietnam	PRJEB46788	22	NO	A
ERR10207883	Vietnam	PRJEB46788	22	NO	A
ERR10207884	Vietnam	PRJEB46788	27	NO	A
ERR10207885	Vietnam	PRJEB46788	27	NO	A
ERR10207886	Vietnam	PRJEB46788	27	NO	A
ERR10207887	Vietnam	PRJEB46788	27	NO	A
ERR10207888	Vietnam	PRJEB46788	27	NO	A
ERR10207889	Vietnam	PRJEB46788	22	NO	A
ERR10207890	Vietnam	PRJEB46788	22	NO	A
ERR10207891	Vietnam	PRJEB46788	22	NO	A
ERR10207892	Vietnam	PRJEB46788	22	NO	A
ERR10207893	Vietnam	PRJEB46788	22	NO	A
ERR10207894	Vietnam	PRJEB46788	22	NO	A
ERR10207896	Vietnam	PRJEB46788	22	NO	A
ERR10207897	Vietnam	PRJEB46788	22	NO	A
ERR10207898	Vietnam	PRJEB46788	22	NO	A
ERR10207899	Vietnam	PRJEB46788	22	NO	A
ERR10207900	Vietnam	PRJEB46788	22	NO	A
ERR10207902	Vietnam	PRJEB46788	22	NO	A
ERR10207903	Vietnam	PRJEB46788	22	NO	A
ERR10207904	Vietnam	PRJEB46788	22	NO	A
ERR10207905	Vietnam	PRJEB46788	22	NO	A
ERR10207906	Vietnam	PRJEB46788	22	NO	A
ERR10207907	Vietnam	PRJEB46788	22	NO	A
ERR10207908	Vietnam	PRJEB46788	25	NO	A
ERR10207909	Vietnam	PRJEB46788	25	NO	A
ERR10207910	Vietnam	PRJEB46788	25	NO	A
ERR10207911	Vietnam	PRJEB46788	22	NO	A
ERR10207912	Vietnam	PRJEB46788	22	NO	A
ERR10207914	Vietnam	PRJEB46788	34	NO	A
ERR10207915	Vietnam	PRJEB46788	34	NO	A
ERR10207916	Vietnam	PRJEB46788	34	NO	A
ERR10207917	Vietnam	PRJEB46788	34	NO	A
ERR10207918	Vietnam	PRJEB46788	34	NO	A
ERR10207919	Vietnam	PRJEB46788	23	NO	A
ERR10207920	Vietnam	PRJEB46788	23	NO	A
ERR10207921	Vietnam	PRJEB46788	23	NO	A
ERR10207922	Vietnam	PRJEB46788	23	NO	A
ERR10207923	Vietnam	PRJEB46788	23	NO	A
ERR10207924	Vietnam	PRJEB46788	23	NO	A
ERR10207925	Vietnam	PRJEB46788	23	NO	A
ERR10207926	Vietnam	PRJEB46788	23	NO	A
ERR10207927	Vietnam	PRJEB46788	23	NO	A
ERR10207928	Vietnam	PRJEB46788	22	NO	A
ERR10207929	Vietnam	PRJEB46788	22	NO	A
ERR10207930	Vietnam	PRJEB46788	22	NO	A
ERR10207931	Vietnam	PRJEB46788	32	NO	A
ERR10207932	Vietnam	PRJEB46788	32	NO	A
ERR10207933	Vietnam	PRJEB46788	32	NO	A
ERR10207934	Vietnam	PRJEB46788	33	NO	A
ERR10207935	Vietnam	PRJEB46788	33	NO	A
ERR10207936	Vietnam	PRJEB46788	33	NO	A
ERR10207943	Vietnam	PRJEB46788	32	NO	A
ERR10207944	Vietnam	PRJEB46788	32	NO	A
ERR10207945	Vietnam	PRJEB46788	32	NO	A
ERR10207946	Vietnam	PRJEB46788	29	NO	A
ERR10207947	Vietnam	PRJEB46788	29	NO	A
ERR10207948	Vietnam	PRJEB46788	29	NO	A
ERR10207949	Vietnam	PRJEB46788	29	NO	A
ERR10207950	Vietnam	PRJEB46788	29	NO	A
ERR10207953	Vietnam	PRJEB46788	29	NO	A
ERR10207954	Vietnam	PRJEB46788	29	NO	A
ERR10207955	Vietnam	PRJEB46788	29	NO	A
ERR10207956	Vietnam	PRJEB46788	27	NO	A
ERR10207957	Vietnam	PRJEB46788	27	NO	A
ERR10207958	Vietnam	PRJEB46788	27	NO	A
ERR10207961	Vietnam	PRJEB46788	28	NO	A
ERR10207962	Vietnam	PRJEB46788	28	NO	A
ERR10207964	Vietnam	PRJEB46788	28	NO	A
ERR10207965	Vietnam	PRJEB46788	28	NO	A
ERR10207972	Vietnam	PRJEB46788	39	NO	A
ERR10207973	Vietnam	PRJEB46788	39	NO	A
ERR10207974	Vietnam	PRJEB46788	39	NO	A
ERR10207977	Vietnam	PRJEB46788	35	NO	A
ERR10207978	Vietnam	PRJEB46788	35	NO	A
ERR10207979	Vietnam	PRJEB46788	35	NO	A
ERR10207984	Vietnam	PRJEB46788	30	NO	A
ERR10207985	Vietnam	PRJEB46788	30	NO	A
ERR10207986	Vietnam	PRJEB46788	30	NO	A
ERR10207987	Vietnam	PRJEB46788	30	NO	A
ERR10207988	Vietnam	PRJEB46788	30	NO	A
ERR10207991	Vietnam	PRJEB46788	28	NO	A
ERR10207992	Vietnam	PRJEB46788	28	NO	A
ERR10207993	Vietnam	PRJEB46788	28	NO	A
ERR10207996	Vietnam	PRJEB46788	38	NO	A
ERR10207997	Vietnam	PRJEB46788	38	NO	A
ERR10207998	Vietnam	PRJEB46788	38	NO	A
ERR10207999	Vietnam	PRJEB46788	38	NO	A
ERR10208000	Vietnam	PRJEB46788	38	NO	A
ERR10208003	Vietnam	PRJEB46788	38	NO	A
ERR10208004	Vietnam	PRJEB46788	38	NO	A
ERR10208005	Vietnam	PRJEB46788	38	NO	A
ERR10208010	Vietnam	PRJEB46788	34	NO	A
ERR10208011	Vietnam	PRJEB46788	34	NO	A
ERR10208012	Vietnam	PRJEB46788	34	NO	A
ERR10208013	Vietnam	PRJEB46788	34	NO	A
ERR10208014	Vietnam	PRJEB46788	34	NO	A
ERR10292310	South Korea	PRJEB46788	55	NO	A
ERR10292311	South Korea	PRJEB46788	34	NO	A
ERR10292312	South Korea	PRJEB46788	58	NO	A
ERR10292313	South Korea	PRJEB46788	36	NO	A
ERR10292314	South Korea	PRJEB46788	56	NO	A
ERR10292315	South Korea	PRJEB46788	40	NO	A
ERR10292316	South Korea	PRJEB46788	46	NO	A
ERR10292317	South Korea	PRJEB46788	35	NO	A
ERR10292318	South Korea	PRJEB46788	73	NO	A
ERR10292319	South Korea	PRJEB46788	57	NO	A
ERR10292320	South Korea	PRJEB46788	43	NO	A
ERR10292321	South Korea	PRJEB46788	46	NO	A
ERR10292322	South Korea	PRJEB46788	47	NO	A
ERR10292323	South Korea	PRJEB46788	39	NO	A
ERR10292324	South Korea	PRJEB46788	54	NO	A
ERR10292325	South Korea	PRJEB46788	38	NO	A
ERR10292326	South Korea	PRJEB46788	56	NO	A
ERR10292327	South Korea	PRJEB46788	71	NO	A
ERR10292328	South Korea	PRJEB46788	67	NO	A
ERR10292329	South Korea	PRJEB46788	25	NO	A
ERR10292330	South Korea	PRJEB46788	54	NO	A
ERR10292331	South Korea	PRJEB46788	33	NO	A
ERR10292332	South Korea	PRJEB46788	63	NO	A
ERR10292333	South Korea	PRJEB46788	52	NO	A
ERR10292334	South Korea	PRJEB46788	30	NO	A
ERR10292335	South Korea	PRJEB46788	30	NO	A
ERR10292336	South Korea	PRJEB46788	40	NO	A
ERR10292337	South Korea	PRJEB46788	39	NO	A
ERR10292338	South Korea	PRJEB46788	28	NO	A
ERR10292339	South Korea	PRJEB46788	63	NO	A
ERR10292340	South Korea	PRJEB46788	52	NO	A
ERR10292341	South Korea	PRJEB46788	37	NO	A
ERR10292342	South Korea	PRJEB46788	56	NO	A
ERR10292343	South Korea	PRJEB46788	47	NO	A
ERR10292344	South Korea	PRJEB46788	41	NO	A
ERR10292345	South Korea	PRJEB46788	65	NO	A
ERR10292346	South Korea	PRJEB46788	29	NO	A
ERR10292347	South Korea	PRJEB46788	64	NO	A
ERR10292348	South Korea	PRJEB46788	38	NO	A
ERR10292349	South Korea	PRJEB46788	42	NO	A
ERR10292350	South Korea	PRJEB46788	52	NO	A
ERR10292351	South Korea	PRJEB46788	41	NO	A
ERR10292352	South Korea	PRJEB46788	64	NO	A
ERR10292353	South Korea	PRJEB46788	57	NO	A
ERR10292354	South Korea	PRJEB46788	29	NO	A
ERR10292355	South Korea	PRJEB46788	38	NO	A
ERR10292356	South Korea	PRJEB46788	72	NO	A
ERR10292357	South Korea	PRJEB46788	75	NO	A
ERR10292358	South Korea	PRJEB46788	64	NO	A
ERR10292359	South Korea	PRJEB46788	40	NO	A
ERR10292360	South Korea	PRJEB46788	70	NO	A
ERR10292361	South Korea	PRJEB46788	56	NO	A
ERR10292362	South Korea	PRJEB46788	26	NO	A
ERR10292363	South Korea	PRJEB46788	48	NO	A
ERR10292364	South Korea	PRJEB46788	32	NO	A
ERR10292365	South Korea	PRJEB46788	68	NO	A
ERR10292366	South Korea	PRJEB46788	67	NO	A
ERR10292367	South Korea	PRJEB46788	44	NO	A
ERR10292368	South Korea	PRJEB46788	56	NO	A
ERR10292369	South Korea	PRJEB46788	32	NO	A
ERR10292370	South Korea	PRJEB46788	67	NO	A
ERR10292371	South Korea	PRJEB46788	48	NO	A
ERR10292372	South Korea	PRJEB46788	44	NO	A
ERR10292373	South Korea	PRJEB46788	35	NO	A
ERR10292374	South Korea	PRJEB46788	31	NO	A
ERR10292375	South Korea	PRJEB46788	37	NO	A
ERR10292376	South Korea	PRJEB46788	54	NO	A
ERR10292377	South Korea	PRJEB46788	55	NO	A
ERR10292378	South Korea	PRJEB46788	56	NO	A
ERR10292379	South Korea	PRJEB46788	66	NO	A
ERR10292380	South Korea	PRJEB46788	41	NO	A
ERR10292381	South Korea	PRJEB46788	52	NO	A
ERR10292382	South Korea	PRJEB46788	39	NO	A
ERR10292383	South Korea	PRJEB46788	55	NO	A
ERR10292384	South Korea	PRJEB46788	68	NO	A
ERR10292385	South Korea	PRJEB46788	49	NO	A
ERR10292386	South Korea	PRJEB46788	56	NO	A
ERR10292387	South Korea	PRJEB46788	46	NO	A
ERR10292388	South Korea	PRJEB46788	36	NO	A
ERR10292389	South Korea	PRJEB46788	49	NO	A
ERR10292390	South Korea	PRJEB46788	69	NO	A
ERR10292391	South Korea	PRJEB46788	42	NO	A
ERR10292392	South Korea	PRJEB46788	65	NO	A
ERR10292393	South Korea	PRJEB46788	29	NO	A
ERR10292394	South Korea	PRJEB46788	53	NO	A
ERR10292395	South Korea	PRJEB46788	47	NO	A
ERR10292396	South Korea	PRJEB46788	72	NO	A
ERR10292397	South Korea	PRJEB46788	40	NO	A
ERR10292398	South Korea	PRJEB46788	31	NO	A
ERR10292399	South Korea	PRJEB46788	52	NO	A
ERR10292400	South Korea	PRJEB46788	49	NO	A
ERR10292401	South Korea	PRJEB46788	52	NO	A
ERR1136602	Israel	PRJEB11532	NA	NO	A
ERR1136603	Israel	PRJEB11532	NA	NO	A
ERR1136604	Israel	PRJEB11532	NA	NO	A
ERR1136605	Israel	PRJEB11532	NA	NO	A
ERR1136606	Israel	PRJEB11532	NA	NO	A
ERR1136607	Israel	PRJEB11532	NA	NO	A
ERR1136608	Israel	PRJEB11532	NA	NO	A
ERR1136609	Israel	PRJEB11532	NA	NO	A
ERR1136610	Israel	PRJEB11532	NA	NO	A
ERR1136611	Israel	PRJEB11532	NA	NO	A
ERR1136612	Israel	PRJEB11532	NA	NO	A
ERR1136613	Israel	PRJEB11532	NA	NO	A
ERR1136614	Israel	PRJEB11532	NA	NO	A
ERR1136615	Israel	PRJEB11532	NA	NO	A
ERR1136616	Israel	PRJEB11532	NA	NO	A
ERR1136617	Israel	PRJEB11532	NA	NO	A
ERR1136621	Israel	PRJEB11532	NA	NO	A
ERR1136622	Israel	PRJEB11532	NA	NO	A
ERR1136623	Israel	PRJEB11532	NA	NO	A
ERR1136629	Israel	PRJEB11532	NA	NO	A
ERR1136630	Israel	PRJEB11532	NA	NO	A
ERR1136632	Israel	PRJEB11532	NA	NO	A
ERR1136633	Israel	PRJEB11532	NA	NO	A
ERR1136636	Israel	PRJEB11532	NA	NO	A
ERR1136638	Israel	PRJEB11532	NA	NO	A
ERR1136640	Israel	PRJEB11532	NA	NO	A
ERR1136642	Israel	PRJEB11532	NA	NO	A
ERR1136643	Israel	PRJEB11532	NA	NO	A
ERR1136646	Israel	PRJEB11532	NA	NO	A
ERR1136649	Israel	PRJEB11532	NA	NO	A
ERR1136650	Israel	PRJEB11532	NA	NO	A
ERR1136651	Israel	PRJEB11532	NA	NO	A
ERR1136660	Israel	PRJEB11532	NA	NO	A
ERR1136661	Israel	PRJEB11532	NA	NO	A
ERR1136662	Israel	PRJEB11532	NA	NO	A
ERR1136663	Israel	PRJEB11532	NA	NO	A
ERR1136664	Israel	PRJEB11532	NA	NO	A
ERR1136666	Israel	PRJEB11532	NA	NO	A
ERR1136668	Israel	PRJEB11532	NA	NO	A
ERR1136673	Israel	PRJEB11532	NA	NO	A
ERR1136675	Israel	PRJEB11532	NA	NO	A
ERR1136676	Israel	PRJEB11532	NA	NO	A
ERR1136677	Israel	PRJEB11532	NA	NO	A
ERR1136678	Israel	PRJEB11532	NA	NO	A
ERR1136679	Israel	PRJEB11532	NA	NO	A
ERR1136682	Israel	PRJEB11532	NA	NO	A
ERR1136683	Israel	PRJEB11532	NA	NO	A
ERR1136684	Israel	PRJEB11532	NA	NO	A
ERR1136688	Israel	PRJEB11532	NA	NO	A
ERR1136689	Israel	PRJEB11532	NA	NO	A
ERR1136690	Israel	PRJEB11532	NA	NO	A
ERR1136691	Israel	PRJEB11532	NA	NO	A
ERR1136698	Israel	PRJEB11532	NA	NO	A
ERR1136699	Israel	PRJEB11532	NA	NO	A
ERR1136700	Israel	PRJEB11532	NA	NO	A
ERR1136702	Israel	PRJEB11532	NA	NO	A
ERR1136727	Israel	PRJEB11532	NA	NO	A
ERR1136728	Israel	PRJEB11532	NA	NO	A
ERR1136733	Israel	PRJEB11532	NA	NO	A
ERR1136736	Israel	PRJEB11532	NA	NO	A
ERR1136740	Israel	PRJEB11532	NA	NO	A
ERR1136751	Israel	PRJEB11532	NA	NO	A
ERR1136753	Israel	PRJEB11532	NA	NO	A
ERR1136762	Israel	PRJEB11532	NA	NO	A
ERR1136763	Israel	PRJEB11532	NA	NO	A
ERR1136790	Israel	PRJEB11532	NA	NO	A
ERR1136805	Israel	PRJEB11532	NA	NO	A
ERR1136814	Israel	PRJEB11532	NA	NO	A
ERR1136821	Israel	PRJEB11532	NA	NO	A
ERR1136827	Israel	PRJEB11532	NA	NO	A
ERR1136828	Israel	PRJEB11532	NA	NO	A
ERR1136834	Israel	PRJEB11532	NA	NO	A
ERR1136836	Israel	PRJEB11532	NA	NO	A
ERR1136843	Israel	PRJEB11532	NA	NO	A
ERR1136855	Israel	PRJEB11532	NA	NO	A
ERR1136865	Israel	PRJEB11532	NA	NO	A
ERR1136870	Israel	PRJEB11532	NA	NO	A
ERR1136873	Israel	PRJEB11532	NA	NO	A
ERR1136881	Israel	PRJEB11532	NA	NO	A
ERR1136894	Israel	PRJEB11532	NA	NO	A
ERR1136896	Israel	PRJEB11532	NA	NO	A
ERR1136897	Israel	PRJEB11532	NA	NO	A
ERR1136902	Israel	PRJEB11532	NA	NO	A
ERR1136910	Israel	PRJEB11532	NA	NO	A
ERR1136918	Israel	PRJEB11532	NA	NO	A
ERR1136924	Israel	PRJEB11532	NA	NO	A
ERR1136925	Israel	PRJEB11532	NA	NO	A
ERR1136926	Israel	PRJEB11532	NA	NO	A
ERR1136927	Israel	PRJEB11532	NA	NO	A
ERR1136928	Israel	PRJEB11532	NA	NO	A
ERR1136929	Israel	PRJEB11532	NA	NO	A
ERR1136930	Israel	PRJEB11532	NA	NO	A
ERR1136931	Israel	PRJEB11532	NA	NO	A
ERR1136932	Israel	PRJEB11532	NA	NO	A
ERR1136933	Israel	PRJEB11532	NA	NO	A
ERR1136934	Israel	PRJEB11532	NA	NO	A
ERR1136935	Israel	PRJEB11532	NA	NO	A
ERR1136936	Israel	PRJEB11532	NA	NO	A
ERR1136937	Israel	PRJEB11532	NA	NO	A
ERR1136938	Israel	PRJEB11532	NA	NO	A
ERR1136939	Israel	PRJEB11532	NA	NO	A
ERR1136940	Israel	PRJEB11532	NA	NO	A
ERR1136942	Israel	PRJEB11532	NA	NO	A
ERR1136943	Israel	PRJEB11532	NA	NO	A
ERR1136944	Israel	PRJEB11532	NA	NO	A
ERR1136945	Israel	PRJEB11532	NA	NO	A
ERR1136946	Israel	PRJEB11532	NA	NO	A
ERR1136947	Israel	PRJEB11532	NA	NO	A
ERR1136948	Israel	PRJEB11532	NA	NO	A
ERR1136949	Israel	PRJEB11532	NA	NO	A
ERR1136950	Israel	PRJEB11532	NA	NO	A
ERR1136951	Israel	PRJEB11532	NA	NO	A
ERR1136952	Israel	PRJEB11532	NA	NO	A
ERR1136953	Israel	PRJEB11532	NA	NO	A
ERR1136954	Israel	PRJEB11532	NA	NO	A
ERR1136956	Israel	PRJEB11532	NA	NO	A
ERR1136957	Israel	PRJEB11532	NA	NO	A
ERR1136959	Israel	PRJEB11532	NA	NO	A
ERR1136960	Israel	PRJEB11532	NA	NO	A
ERR1136962	Israel	PRJEB11532	NA	NO	A
ERR1136963	Israel	PRJEB11532	NA	NO	A
ERR1136964	Israel	PRJEB11532	NA	NO	A
ERR1136965	Israel	PRJEB11532	NA	NO	A
ERR1136966	Israel	PRJEB11532	NA	NO	A
ERR1136967	Israel	PRJEB11532	NA	NO	A
ERR1136977	Israel	PRJEB11532	NA	NO	A
ERR1136978	Israel	PRJEB11532	NA	NO	A
ERR1136979	Israel	PRJEB11532	NA	NO	A
ERR1136980	Israel	PRJEB11532	NA	NO	A
ERR1136981	Israel	PRJEB11532	NA	NO	A
ERR1136982	Israel	PRJEB11532	NA	NO	A
ERR1136983	Israel	PRJEB11532	NA	NO	A
ERR1136984	Israel	PRJEB11532	NA	NO	A
ERR1136985	Israel	PRJEB11532	NA	NO	A
ERR1136986	Israel	PRJEB11532	NA	NO	A
ERR1136992	Israel	PRJEB11532	NA	NO	A
ERR1136993	Israel	PRJEB11532	NA	NO	A
ERR1136995	Israel	PRJEB11532	NA	NO	A
ERR1136996	Israel	PRJEB11532	NA	NO	A
ERR1136997	Israel	PRJEB11532	NA	NO	A
ERR1136998	Israel	PRJEB11532	NA	NO	A
ERR1136999	Israel	PRJEB11532	NA	NO	A
ERR1137000	Israel	PRJEB11532	NA	NO	A
ERR1137001	Israel	PRJEB11532	NA	NO	A
ERR1137002	Israel	PRJEB11532	NA	NO	A
ERR1137003	Israel	PRJEB11532	NA	NO	A
ERR1137004	Israel	PRJEB11532	NA	NO	A
ERR1137005	Israel	PRJEB11532	NA	NO	A
ERR1137006	Israel	PRJEB11532	NA	NO	A
ERR1137008	Israel	PRJEB11532	NA	NO	A
ERR1137009	Israel	PRJEB11532	NA	NO	A
ERR1137010	Israel	PRJEB11532	NA	NO	A
ERR1137011	Israel	PRJEB11532	NA	NO	A
ERR1137012	Israel	PRJEB11532	NA	NO	A
ERR1137013	Israel	PRJEB11532	NA	NO	A
ERR1137014	Israel	PRJEB11532	NA	NO	A
ERR1137015	Israel	PRJEB11532	NA	NO	A
ERR1137016	Israel	PRJEB11532	NA	NO	A
ERR1137017	Israel	PRJEB11532	NA	NO	A
ERR1137018	Israel	PRJEB11532	NA	NO	A
ERR1137019	Israel	PRJEB11532	NA	NO	A
ERR1137020	Israel	PRJEB11532	NA	NO	A
ERR1137021	Israel	PRJEB11532	NA	NO	A
ERR1137022	Israel	PRJEB11532	NA	NO	A
ERR1137023	Israel	PRJEB11532	NA	NO	A
ERR1137025	Israel	PRJEB11532	NA	NO	A
ERR1137026	Israel	PRJEB11532	NA	NO	A
ERR1137028	Israel	PRJEB11532	NA	NO	A
ERR1137029	Israel	PRJEB11532	NA	NO	A
ERR1137030	Israel	PRJEB11532	NA	NO	A
ERR1137031	Israel	PRJEB11532	NA	NO	A
ERR1137032	Israel	PRJEB11532	NA	NO	A
ERR1137033	Israel	PRJEB11532	NA	NO	A
ERR1137034	Israel	PRJEB11532	NA	NO	A
ERR1137035	Israel	PRJEB11532	NA	NO	A
ERR1137037	Israel	PRJEB11532	NA	NO	A
ERR1137038	Israel	PRJEB11532	NA	NO	A
ERR1137039	Israel	PRJEB11532	NA	NO	A
ERR1137040	Israel	PRJEB11532	NA	NO	A
ERR1137041	Israel	PRJEB11532	NA	NO	A
ERR1137042	Israel	PRJEB11532	NA	NO	A
ERR1137044	Israel	PRJEB11532	NA	NO	A
ERR1137046	Israel	PRJEB11532	NA	NO	A
ERR1137048	Israel	PRJEB11532	NA	NO	A
ERR1137049	Israel	PRJEB11532	NA	NO	A
ERR1137051	Israel	PRJEB11532	NA	NO	A
ERR1137052	Israel	PRJEB11532	NA	NO	A
ERR1137053	Israel	PRJEB11532	NA	NO	A
ERR1137054	Israel	PRJEB11532	NA	NO	A
ERR1137055	Israel	PRJEB11532	NA	NO	A
ERR1137056	Israel	PRJEB11532	NA	NO	A
ERR1137057	Israel	PRJEB11532	NA	NO	A
ERR1137058	Israel	PRJEB11532	NA	NO	A
ERR1137060	Israel	PRJEB11532	NA	NO	A
ERR1137061	Israel	PRJEB11532	NA	NO	A
ERR1137065	Israel	PRJEB11532	NA	NO	A
ERR1137066	Israel	PRJEB11532	NA	NO	A
ERR1137067	Israel	PRJEB11532	NA	NO	A
ERR1137068	Israel	PRJEB11532	NA	NO	A
ERR1137069	Israel	PRJEB11532	NA	NO	A
ERR1137071	Israel	PRJEB11532	NA	NO	A
ERR1137073	Israel	PRJEB11532	NA	NO	A
ERR1137081	Israel	PRJEB11532	NA	NO	A
ERR1137083	Israel	PRJEB11532	NA	NO	A
ERR1137084	Israel	PRJEB11532	NA	NO	A
ERR1137085	Israel	PRJEB11532	NA	NO	A
ERR1137086	Israel	PRJEB11532	NA	NO	A
ERR1137091	Israel	PRJEB11532	NA	NO	A
ERR1137092	Israel	PRJEB11532	NA	NO	A
ERR1137093	Israel	PRJEB11532	NA	NO	A
ERR1137094	Israel	PRJEB11532	NA	NO	A
ERR1137095	Israel	PRJEB11532	NA	NO	A
ERR1137096	Israel	PRJEB11532	NA	NO	A
ERR1137097	Israel	PRJEB11532	NA	NO	A
ERR1137098	Israel	PRJEB11532	NA	NO	A
ERR1137099	Israel	PRJEB11532	NA	NO	A
ERR1137100	Israel	PRJEB11532	NA	NO	A
ERR1137106	Israel	PRJEB11532	NA	NO	A
ERR1137107	Israel	PRJEB11532	NA	NO	A
ERR1137108	Israel	PRJEB11532	NA	NO	A
ERR1137109	Israel	PRJEB11532	NA	NO	A
ERR1137113	Israel	PRJEB11532	NA	NO	A
ERR1137114	Israel	PRJEB11532	NA	NO	A
ERR1137115	Israel	PRJEB11532	NA	NO	A
ERR1137116	Israel	PRJEB11532	NA	NO	A
ERR1137119	Israel	PRJEB11532	NA	NO	A
ERR1137121	Israel	PRJEB11532	NA	NO	A
ERR1137125	Israel	PRJEB11532	NA	NO	A
ERR1137126	Israel	PRJEB11532	NA	NO	A
ERR1137127	Israel	PRJEB11532	NA	NO	A
ERR1137128	Israel	PRJEB11532	NA	NO	A
ERR1137129	Israel	PRJEB11532	NA	NO	A
ERR1137130	Israel	PRJEB11532	NA	NO	A
[truncated: 6,078 more rows]

## Sheet: Table S2
Table S2. Essential functional roles for the microbial biosynthesis of vitamins.
		Abbreviation	Function	EC number
	Biotin	bioW	6-carboxyhexanoate--CoA ligase	EC 6.2.1.14
		bioC	malonyl-[acyl-carrier protein] O-methyltransferase	EC 2.1.1.197	alternative to BioW
		bioF	8-amino-7-oxononanoate synthase	EC 2.3.1.47
		bioA	adenosylmethionine--8-amino-7-oxononanoate transaminase	EC 2.6.1.62
		bioK	lysine--8-amino-7-oxononanoate transaminase	EC 2.6.1.105	alternative to bioA
		bioD	dethiobiotin synthase	EC 6.3.3.3
		bioB	biotin synthase	EC 2.8.1.6
	Cobalamin	cobA	precorrin-2 oxidase	EC 1.3.1.76	In some bacteria, these steps are catalyzed by a single multifunctional protein called CysG
		SirC	uroporphyrinogen-III C-methyltransferase	EC 2.1.1.107
		SirB	sirohydrochlorin ferrochelatase	EC 4.99.1.4
		cbiK	sirohydrochlorin cobaltochelatase ('early' chelatase)	EC 4.99.1.3 / EC 6.6.1.2	aerobic cobalamin biosynthesis pathway
		cbiL	cobalt-factor II C(20)-methyltransferase	EC 2.1.1.151 / EC 2.1.1.130	aerobic cobalamin biosynthesis pathway
		cobG	precorrin-3B synthase	EC 1.14.13.83
		cobJ	precorrin-3B C(17)-methyltransferase	EC 2.1.1.272 / EC 2.1.1.131	aerobic cobalamin biosynthesis pathway
		cobM	cobalt-precorrin-4 methyltransferase	EC 2.1.1.271 / EC 2.1.1.133	aerobic cobalamin biosynthesis pathway
		cbiD	cobalt-precorrin-5B (C(1))-methyltransferase	EC 2.1.1.195 / EC 2.1.1.152	aerobic cobalamin biosynthesis pathway
		cbiJ	precorrin-6A reductase	EC 1.3.1.106 / EC 1.3.1.54	aerobic cobalamin biosynthesis pathway
		cbiE	cobalt-precorrin-7 (C(5))-methyltransferase	EC 2.1.1.289 / EC 2.1.1.132	The equivalent activity in the aerobic cobalamin biosynthesis pathway is catalyzed by the bifunctional enzyme EC 2.1.1.132
		cbiT	cobalt-precorrin-6B (C(15))-methyltransferase	EC 2.1.1.196/ EC 2.1.1.132
		cbiG	cobalt-precorrin 5A hydrolase	EC 3.7.1.12
		cbiC	precorrin-8X methylmutase	EC 5.4.99.60 / EC 5.4.99.61	aerobic cobalamin biosynthesis pathway
		cbiA	cobyrinate a,c-diamide synthase (glutamine-hydrolyzing)	EC 6.3.5.11 / EC 6.3.5.9	aerobic cobalamin biosynthesis pathway
		cobAT	corrinoid adenosyltransferase	EC 2.5.1.17
		cbiP	adenosylcobyric acid synthase	EC 6.3.5.10
		cbiB	adenosylcobinamide-phosphate synthase	EC 6.3.1.10
		cobU	adenosylcobinamide kinase	EC 2.7.1.156	cobU is a bifunctional enzyme
		cobU	adenosylcobinamide-phosphate guanylyltransferase	EC 2.7.7.62
		cobS	cobalamin synthase	EC 2.7.8.26
	Folate	FolE	GTP cyclohydrolase I	EC 3.5.4.16
		FolB	dihydroneopterin aldolase	EC 4.1.2.25
		FolK	2-amino-4-hydroxy-6-hydroxymethyldihydropteridine pyrophosphokinase	EC 2.7.6.3
		FolP	dihydropteroate synthase	EC 2.5.1.15
		pabC	aminodeoxychorismate lyase	EC 4.1.3.38
		pabAB	aminodeoxychorismate synthase	EC 2.6.1.85
		FolC (DHFS)	dihydrofolate synthase	EC 6.3.2.12	In some bacteria, these steps are catalyzed by a single multifunctional protein which leads to the formation of tetrahydrofolates.
		FolC	tetrahydrofolate synthase	EC 6.3.2.17
		FolA (DHFR)	dihydrofolate reductase	EC 1.5.1.3
	Niacin	nadB	L-aspartate oxidase	EC 1.4.3.16
		nadX	L-Aspartate dehydrogenase	EC 1.4.1.21
		nadA	quinolinate synthase	EC 2.5.1.72
		nadC	nicotinate-nucleotide diphosphorylase (carboxylating)	EC 2.4.2.19
		nadR	nicotinamide-nucleotide adenylyltransferase	EC 2.7.7.1
		nadD	nicotinate-nucleotide adenylyltransferase	EC 2.7.7.18
		nadE	NAD(+) synthase	EC 6.3.1.5	NH3 acts as amido-donor
		NADSYN1	NAD(+) synthase (glutamine-hydrolyzing)	EC 6.3.5.1	Alternative to nadE - L-glutamine acts, more slowly, as amido-donor
		NADK	NAD(+) kinase	EC 2.7.1.23
	Alternative niacin pathway (Synthesis from Nicotinamide)	NAMPT	nicotinamide phosphoribosyltransferase	EC 2.4.2.12
		RNK	ribosylnicotinamide kinase	EC 2.7.1.22	Alternative to NAMPT
		nadD	nicotinate-nucleotide adenylyltransferase	EC 2.7.7.18
	Alternative niacin pathway (Synthesis from Nicotinate)	pncA	nicotinamidase	EC 3.5.1.19
		pncB	nicotinate phosphoribosyltransferase	EC 6.3.4.21
		nadR	nicotinamide-nucleotide adenylyltransferase	EC 2.7.7.1
		nadD	nicotinate-nucleotide adenylyltransferase	EC 2.7.7.18
		nadE	NAD(+) synthase	EC 6.3.1.5	NH3 acts as amido-donor
		NADSYN1	NAD(+) synthase (glutamine-hydrolyzing)	EC 6.3.5.1	Alternative to nadE - L-glutamine acts, more slowly, as amido-donor
		NADK	NAD(+) kinase	EC 2.7.1.23
	Pantothenate	panD	aspartate 1-decarboxylase	EC 4.1.1.11
		panB	3-methyl-2-oxobutanoate hydroxymethyltransferase	EC 2.1.2.11
		panE	2-dehydropantoate 2-reductase	EC 1.1.1.169
		ilvC	ketol-acid reductoisomerase (NADP(+))	EC 1.1.1.86
		panC	pantoate--beta-alanine ligase (AMP-forming)	EC 6.3.2.1
		panF	Pantothenate:Na+ symporter	TCDB 2.A.21.1.1
		coaA	pantothenate kinase	EC 2.7.1.33
		coaB	phosphopantothenate--cysteine ligase (CTP)	EC 6.3.2.5
		coaC	phosphopantothenoylcysteine decarboxylase	EC 4.1.1.36
		coaD	pantetheine-phosphate adenylyltransferase	EC 2.7.7.3
		coaE (COASY)	Dephospho-CoA kinase	EC 2.7.1.24
	Pyridoxine	epd	erythrose-4-phosphate dehydrogenase	EC 1.2.1.72
		pdxB	4-phosphoerythronate dehydrogenase	EC 1.1.1.290
		pdxF	phosphoserine transaminase	EC 2.6.1.52
		pdxA	4-hydroxythreonine-4-phosphate dehydrogenase	EC 1.1.1.262
		pdxJ	pyridoxine 5'-phosphate synthase	EC 2.6.99.2
		pdxH	pyridoxal 5'-phosphate synthase	EC 1.4.3.5
		pdxK	pyridoxal kinase	EC 2.7.1.35
		pdxT-S	Pyridoxine biosynthesis glutamine amidotransferase, glutaminase and synthase subunits	EC 4.3.3.6
	Riboflavin	ribA	GTP cyclohydrolase II	EC 3.5.4.25
		ribD1	diaminohydroxyphosphoribosylaminopyrimidine deaminase	EC 3.5.4.26
		ribD2	5-amino-6-(5-phosphoribosylamino)uracil reductase	EC 1.1.1.193
		ribB	3,4-dihydroxy-2-butanone-4-phosphate synthase	EC 4.1.99.12
		ribH	6,7-dimethyl-8-ribityllumazine synthase	EC 2.5.1.78
		rfk	CTP-dependent riboflavin kinase	EC 2.7.1.161	Alternative to ribL-ribF
		ribL	FAD synthase	EC 2.7.7.2	Some bacteria have a bifunctional enzyme
		ribF	riboflavin kinase	EC 2.7.1.26
		ribE	riboflavin synthase	EC 2.5.1.9
	Thiamin	thiH	2-iminoacetate synthase	EC 4.1.99.19
		thiO	glycine oxidase	EC 1.4.3.19	Alternative to ThiH
		thiG	thiazole synthase	EC 2.8.1.10
		thiI	molybdopterin-synthase adenylyltransferase	EC 2.7.7.80
		thiF	sulfur carrier protein ThiS adenylyltransferase	EC 2.7.7.73
		iscS	cysteine desulfurase	EC 2.8.1.7
		dxs	1-deoxy-D-xylulose 5-phosphate synthase	EC 2.2.1.7
		thiC	Hydroxymethylpyrimidine phosphate synthase ThiC	EC 4.1.99.17
		thiD	Hydroxymethylpyrimidine phosphate kinase ThiD	EC 2.7.4.7
		thiE	Thiamin-phosphate pyrophosphorylase	EC 2.5.1.3
	Menaquinone	menF	isochorismate synthase	EC 5.4.4.2
		menD	2-succinyl-5-enolpyruvyl-6-hydroxy-3-cyclohexene-1-carboxylic-acid synthase	EC 2.2.1.9
		menH	2-succinyl-6-hydroxy-2,4-cyclohexadiene-1-carboxylate synthase	EC 4.2.99.20
		menC	o-succinylbenzoate synthase	EC 4.2.1.113
		menE	o-succinylbenzoate--CoA ligase	EC 6.2.1.26
		menB	1,4-dihydroxy-2-naphthoyl-CoA synthase	EC 4.1.3.36
		menI	1,4-dihydroxy-2-naphthoyl-CoA hydrolase	EC 3.1.2.28
		menG	demethylmenaquinone methyltransferase	EC 2.1.1.163
		menA	1,4-dihydroxy-2-naphthoate polyprenyltransferase	EC 2.5.1.74

## Sheet: Table S3
Table S3. Statistical analysis of the differences in abundances of microbial genes involved in vitamin biosynthesis across age groups.
	Descriptive statistics							Statistical analysis						Percentage difference between age groups
VITAMIN	Age group	N	Median	Min	Q1	Q3	Max	Comparison		Mean Rank Diff.	Z	Prob. Kruskal-Wallis ANOVA, Dunn's Post Hoc Test	Bonferroni-corrected p-value	Distance from Adults (Percentage difference)
THIAMINE (B1)	I	3340	0.00089659	0	0.000516683	0.00149005	0.00312786	I	A	-1717.48	-32.4019	7.74719e-230	2.0925e-228	-0.416566
	A	4395	0.00153675	0.000315006	0.00117876	0.00177543	0.00531915	I	E	1470.24	10.7968	1.06943e-26	2.889e-25	-
	E	341	0.000226796	4.56948e-05	0.000154975	0.00039819	0.00120316	A	E	3187.72	23.6629	2.60864e-123	7.047e-122	-0.852418
RIBOFLAVIN (B2)	I	3340	0.000421911	0	0.000221428	0.000667016	0.00638159	I	A	-1706.66	-32.1979	5.66907e-227	1.5309e-225	-0.407149
	A	4395	0.000711664	0	0.000538991	0.000857021	0.00328947	I	E	1577.57	11.585	1.47355e-30	3.969e-29	-
	E	341	0.000153543	8.7769e-06	9.7722e-05	0.000459231	0.00129184	A	E	3284.23	24.3794	8.49673e-131	2.295e-129	-0.784248
NIACIN (B3)	I	3340	0.000631894	0	0.000341506	0.000988173	0.00260319	I	A	-1544.05	-29.13	4.49414e-186	1.2123e-184	-0.365446
	A	4395	0.000995807	0	0.000785483	0.00115808	0.00331309	I	E	1499.84	11.0141	9.80347e-28	2.646e-26	-
	E	341	0.000362903	2.62008e-05	0.000157513	0.000876107	0.00161471	A	E	3043.88	22.5952	1.44989e-112	3.915e-111	-0.635569
PANTOTHENATE (B5)	I	3340	0.00120859	0.000359968	0.000722888	0.00174025	0.00257713	I	A	-915.683	-17.2753	2.16743e-66	5.859e-65	-0.486712
	A	4395	0.0023546	0.000516238	0.00186536	0.00262777	0.00514874	I	E	1884.62	13.8397	4.40151e-43	1.188e-41	-
	E	341	0.00037669	0.000105387	0.000255928	0.000722368	0.00199671	A	E	2800.3	20.787	1.70179e-95	4.59e-94	-0.84002
PYRIDOXINE (B6)	I	3340	0.000287102	0	0.000158334	0.000454145	0.00126302	I	A	-1567.76	-29.5774	8.7556e-192	2.3652e-190	-0.378079
	A	4395	0.000461637	0	0.000350602	0.000533296	0.00177305	I	E	1605.46	11.7897	1.32282e-31	3.564e-30	-
	E	341	0.000149359	1.22864e-05	6.74496e-05	0.000442456	0.000803317	A	E	3173.22	23.5553	3.32585e-122	8.991e-121	-0.676457
BIOTIN (B7)	I	3340	0.000696745	0	0.00040844	0.00111687	0.0071873	I	A	-561.837	-10.6	8.9369e-26	2.4138e-24	-0.228737
	A	4395	0.000903381	0.000400175	0.000721905	0.00109129	0.0118235	I	E	2337.07	17.1643	1.47373e-65	3.969e-64	-
	E	341	0.0001153	7.9914e-06	4.71977e-05	0.000293203	0.00113956	A	E	2898.91	21.5217	2.92364e-102	7.884e-101	-0.872368
FOLATE (B9)	I	3340	0.000647896	7.33834e-05	0.000401205	0.00101182	0.00502221	I	A	2816.28	52.2158	0	0	1.30503
	A	4395	0.00028108	0	0.000107555	0.000412286	0.00129184	I	E	2636.29	26.7196	8.36927e-157	2.2599e-155	-
	E	341	0.000177864	1.00981e-05	0.000106346	0.000550157	0.00153229	A	E	-179.991	-1.85274	0.191759	1	-0.36721
COBALAMIN (B12)	I	3340	0.0007298	0	0.00040559	0.00118567	0.00941429	I	A	-999.121	-18.8494	8.91457e-79	2.4057e-77	-0.289147
	A	4395	0.00102665	0	0.000847877	0.00119095	0.00256791	I	E	1707.12	12.5363	1.41753e-35	3.834e-34	-
	E	341	0.000274121	3.58905e-05	0.000174622	0.000819184	0.0020819	A	E	2706.24	20.0888	2.77285e-89	7.479e-88	-0.732995
MENAQUINONE (K2)	I	3340	0.000343161	0	0.000160368	0.000563198	0.00311754	I	A	1422.17	27.0891	3.96612e-161	1.0719e-159	1.3523
	A	4395	0.000145883	4.6556e-06	6.87427e-05	0.000341457	0.00171863	I	E	1063.33	10.1358	1.1501e-23	3.105e-22	-
	E	341	0.000176337	5.89185e-05	0.000105583	0.000325725	0.00049158	A	E	-358.84	-3.48075	0.00150001	0.0505003	0.208757
PAIRWISE ANOSIM ANALYSIS
Group 1	Group 2	Sample size	Permutations	R	p-value	q-value
MA	OA	4395	999	0.482533	0.001	0.001
MA	I	7431	999	0.212948	0.001	0.001
MA	E	4432	999	0.802251	0.001	0.001
OA	I	3644	999	0.191313	0.001	0.001
OA	E	645	999	0.170925	0.001	0.001
I	E	3681	999	0.376723	0.001	0.001
PAIRWISE PARMANOVA ANALYSIS
Group 1	Group 2	Sample size	Permutations	pseudo-F	p-value	q-value
MA	OA	4351	999	868.252	0.001	0.001
MA	I	7691	999	905.16	0.001	0.001
MA	E	4357	999	2303.36	0.001	0.001
OA	I	3675	999	114.196	0.001	0.001
OA	E	676	999	73.3064	0.001	0.001
I	E	3681	999	358.326	0.001	0.001

## Sheet: Table S4
Table S4. Statistical analysis of the differences in abundances of vitamin biosynthetic genes from the A-vitaminone across geographycal location (used as proxy for dietary habits and lifestyle).
Impact of geographical location of abundance of microbial vitamin-related genes in adults	Descriptive statistics							Statistical analysis
VITAMIN	Geographycal location	N	Median	Min	Q1	Q3	Max	Comparison		Distance (Percentage difference)	Mean Rank Diff.	Z	Prob. Kruskal-Wallis ANOVA, Dunn's Post Hoc Test	Bonferroni-corrected p-value
THIAMINE (B1)	USA	366	0.00105816	0.000315006	0.000747002	0.0015311	0.00204	USA	China	-0.386542	-206.399	-10.3629	1.09741e-24	2.97e-23
	China	368	0.00172492	0.000383354	0.00112686	0.0019154	0.00271659	USA	Italy	-0.302139	-173.391	-8.45935	8.06618e-17	2.1789e-15
	Italy	438	0.00151629	0.000855742	0.0013436	0.00173573	0.00243505	China	Italy	0.137586	33.0082	1.73828	0.246484	1
RIBOFLAVIN (B2)	USA	366	0.00050062	0.000164284	0.000366684	0.00071066	0.0010119	USA	China	-0.0712205	-20.0005	-1.00418	0.94587	1
	China	368	0.000539008	0.000167535	0.000453994	0.000704635	0.000810951	USA	Italy	-0.303319	-233.313	-11.3828	1.52751e-29	4.131e-28
	Italy	438	0.000718578	0.000550253	0.000627115	0.000824979	0.00119487	China	Italy	-0.249896	-213.313	-11.2335	8.3762e-29	2.2626e-27
NIACIN (B3)	USA	366	0.000673257	0.000208758	0.000504926	0.00105775	0.00156784	USA	China	-0.378676	-163.813	-8.22474	5.8682e-16	1.5849e-14
	China	368	0.00108358	0.00020266	0.000771431	0.00125009	0.00161729	USA	Italy	-0.315573	-141.622	-6.90941	1.46003e-11	3.942e-10
	Italy	438	0.000983679	0.000569191	0.00085272	0.00113628	0.00164076	China	Italy	0.101563	22.1918	1.16867	0.727613	1
PANTOTHENATE (B5)	USA	366	0.0017852	0.000516238	0.00130184	0.00265995	0.00368076	USA	China	-0.300475	-158.156	-7.9407	6.03118e-15	1.6281e-13
	China	368	0.00255201	0.00073334	0.00192194	0.00332745	0.00477493	USA	Italy	-0.167185	-66.274	-3.23336	0.00367029	0.0990978
	Italy	438	0.00214357	0.00131352	0.00194614	0.00249286	0.00324919	China	Italy	0.190545	91.8822	4.83871	3.92054e-06	0.00010384
PYRIDOXINE (B6)	USA	366	0.000306315	9.89668e-05	0.000231133	0.00037925	0.000691157	USA	China	-0.305581	-163.018	-8.1848	8.18246e-16	2.2086e-14
	China	368	0.00044111	9.78247e-05	0.000313504	0.000516067	0.000772992	USA	Italy	-0.406967	-325.717	-15.891	2.19329e-56	5.913e-55
	Italy	438	0.000516522	0.000316681	0.000444924	0.000601709	0.00081605	China	Italy	-0.146001	-162.699	-8.5681	3.15624e-17	8.532e-16
BIOTIN (B7)	USA	366	0.000802469	0.000401007	0.000526106	0.00101154	0.0113714	USA	China	-0.284069	-162.428	-8.1552	1.04579e-15	2.835e-14
	China	368	0.00112087	0.000401629	0.000761443	0.00134243	0.00503737	USA	Italy	-0.22062	-154.247	-7.52537	1.57712e-13	4.266e-12
	Italy	438	0.00102963	0.000582709	0.000894072	0.00116781	0.00190095	China	Italy	0.0886243	8.18136	0.430848	1	1
FOLATE (B9)	USA	366	0.000415034	3.11059e-05	0.000292492	0.000733159	0.000876449	USA	China	2.44243	132.344	6.6447	9.1149e-11	2.4597e-09
	China	368	0.000120564	3.6192e-05	8.5552e-05	0.000519702	0.00087979	USA	Italy	-0.274413	-63.2595	-3.08629	0.00608012	0.164163
	Italy	438	0.000571998	0.000122045	0.000315452	0.000788244	0.000878634	China	Italy	-0.789223	-195.603	-10.3009	2.09486e-24	5.643e-23
COBALAMIN (B12)	USA	366	0.000822008	0.000227987	0.000607839	0.0013551	0.00216733	USA	China	-0.286444	-112.751	-5.66102	4.51425e-08	1.2177e-06
	China	368	0.00115199	0.000267948	0.000852768	0.00154663	0.00217206	USA	Italy	-0.20423	-52.8247	-2.5772	0.0298812	0.806792
	Italy	438	0.00103297	0.000492232	0.000892375	0.00115652	0.00230466	China	Italy	0.115218	59.9267	3.15587	0.00480067	0.129618
MENAQUINONE (K2)	USA	366	0.000166577	3.44076e-05	0.000101891	0.000289196	0.000864459	USA	China	-0.368204	-90.9565	-4.11731	0.000114994	0.003105
	China	368	0.000263656	7.23085e-05	0.000180935	0.000393322	0.00100079	USA	Italy	-0.649206	-233.87	-14.4898	4.2167e-47	1.1394e-45
	Italy	438	0.000474857	0.00017453	0.000346007	0.000609293	0.00128535	China	Italy	-0.444766	-142.913	-6.99485	7.96645e-12	2.1519e-10
PAIRWISE ANOSIM ANALYSIS
Group 1	Group 2	Sample size	Permutations	R	p-value	q-value
China	Italy	806	999	0.190459	0.001	0.001
China	USA	734	999	0.132477	0.001	0.001
Italy	USA	804	999	0.346649	0.001	0.001
PAIRWISE PARMANOVA ANALYSIS
Group 1	Group 2	Sample size	Permutations	pseudo-F	p-value	q-value
China	Italy	806	999	29.5392	0.001	0.001
China	USA	734	999	39.2884	0.001	0.001
Italy	USA	804	999	81.5844	0.001	0.001

## Sheet: Table S5
Tables S5. Variation in vitamin-biosynthetic genes based on dietary preferences across and within human populations.
VITAMIN	Geographycal location/Diet	N	Median	Min	Q1	Q3	Max	Comparison		Distance (Percentage difference)	Mean Rank Diff.	Z	Prob. Mann-Whithney U Test	Bonferroni-corrected p-value
THIAMINE (B1)	Italy/Meat-rich	36	0.00139138	0.00134415	0.00134415	0.00163437	0.00163437	Italy/Meat-rich	Italy/Plant-rich	-0.15467	1.38647	0.261625	0.79361	1
	Italy/Plant-rich	46	0.00164596	0.00121527	0.00149368	0.00186133	0.00234714
	USA/Plant-rich	37	0.00153915	0.00111219	0.00134058	0.00178324	0.00238671	USA/Plant-rich	Italy/Plant-rich	-0.0648973	-8.82667	-1.65825	0.0972672	0.875405
RIBOFLAVIN (B2)	Italy/Meat-rich	36	0.000743392	0.00055302	0.000618983	0.000904362	0.000964324	Italy/Meat-rich	Italy/Plant-rich	-0.410034	-41	-7.73663	1.02088e-14	9.18e-14
	Italy/Plant-rich	46	0.00126006	0.000996164	0.00111731	0.00150808	0.00201797
	USA/Plant-rich	37	0.00104767	0.000847648	0.000935975	0.00127792	0.00179231	USA/Plant-rich	Italy/Plant-rich	-0.168557	-20.0917	-3.77458	0.000160279	0.00144
NIACIN (B3)	Italy/Meat-rich	36	0.00097915	0.000701307	0.000849556	0.00120017	0.00139001	Italy/Meat-rich	Italy/Plant-rich	-0.30295	-36.2464	-6.83963	7.9399e-12	7.146e-11
	Italy/Plant-rich	46	0.00140471	0.00105867	0.00128951	0.00171131	0.00225319
	USA/Plant-rich	37	0.00121955	0.000823716	0.00103744	0.00136741	0.00177458	USA/Plant-rich	Italy/Plant-rich	-0.131808	-24.3831	-4.5808	4.63204e-06	4.167e-05
PANTOTHENATE (B5)	Italy/Meat-rich	36	0.00219306	0.00153739	0.00201185	0.00258697	0.00302618	Italy/Meat-rich	Italy/Plant-rich	-0.0460179	-1.68357	-0.317688	0.750722	1
	Italy/Plant-rich	46	0.00229885	0.00141178	0.00202338	0.00253672	0.00324919
	USA/Plant-rich	37	0.00216626	0.00165298	0.00186184	0.00252543	0.00304082	USA/Plant-rich	Italy/Plant-rich	-0.0576736	-6.29083	-1.18185	0.237267	1
PYRIDOXINE (B6)	Italy/Meat-rich	36	0.0005105	0.000368322	0.00046258	0.000575635	0.00081605	Italy/Meat-rich	Italy/Plant-rich	-0.285157	-35.8502	-6.76488	1.33421e-11	1.197e-10
	Italy/Plant-rich	46	0.000714143	0.000475915	0.000609204	0.000815872	0.00102766
	USA/Plant-rich	37	0.000690698	0.000483936	0.000637375	0.000778125	0.000912928	USA/Plant-rich	Italy/Plant-rich	-0.0328298	-3.21857	-0.604665	0.545401	1
BIOTIN (B7)	Italy/Meat-rich	36	0.00102994	0.00075582	0.000918552	0.0011782	0.00159694	Italy/Meat-rich	Italy/Plant-rich	-0.155861	4.65459	0.878313	0.379774	1
	Italy/Plant-rich	46	0.0012201	0.000802509	0.00109529	0.00135258	0.00169213
	USA/Plant-rich	37	0.0012079	0.000731645	0.00102956	0.0013784	0.00172318	USA/Plant-rich	Italy/Plant-rich	-0.0100017	-0.731492	-0.137424	0.890696	1
FOLATE (B9)	Italy/Meat-rich	36	0.000492161	0.000221396	0.000336528	0.000814555	0.000874703	Italy/Meat-rich	Italy/Plant-rich	-0.216255	-2.32729	-0.439156	0.660548	1
	Italy/Plant-rich	46	0.000627961	0.000240167	0.000353675	0.000808243	0.00087163
	USA/Plant-rich	37	0.000616519	0.000122142	0.000315925	0.000802693	0.000860783	USA/Plant-rich	Italy/Plant-rich	-0.0182202	-3.6087	-0.677958	0.497798	1
COBALAMIN (B12)	Italy/Meat-rich	36	0.00108442	0.000618934	0.000948321	0.0011808	0.00157736	Italy/Meat-rich	Italy/Plant-rich	-0.477759	-39.6135	-7.475	7.72018e-14	6.948e-13
	Italy/Plant-rich	46	0.00207648	0.00110886	0.00184154	0.00226727	0.00460932
	USA/Plant-rich	37	0.00193623	0.00131405	0.00168479	0.00229692	0.00274809	USA/Plant-rich	Italy/Plant-rich	-0.0675402	-4.29142	-0.806221	0.420116	0.388775
MENAQUINONE (K2)	Italy/Meat-rich	36	0.000240359	0.000156996	0.000193304	0.000249804	0.00028814	Italy/Meat-rich	Italy/Plant-rich	-0.521553	-41	-7.73663	1.02088e-14	9.18792e-14
	Italy/Plant-rich	46	0.000502374	0.000328115	0.000430516	0.000594901	0.000803425
	USA/Plant-rich	37	0.000324939	0.000247947	0.000279276	0.000378815	0.000456123	USA/Plant-rich	Italy/Plant-rich	-0.353192	-38.7203	-7.27431	3.482e-13	3.132e-12

## Sheet: Table S6
Table S6. Statistical analysis of the differences in abundances of vitamin biosynthetic genes from the E-vitaminone across geographycal location (used as proxy for dietary habits and lifestyle).
Impact of geographical location of abundance of microbial vitamin-related genes in elderly	Descriptive statistics							Statistical analysis
VITAMIN	Geographycal location	N	Median	Min	Q1	Q3	Max	Comparison		Distance (Percentage difference)	Mean Rank Diff.	Z	Prob. Kruskal-Wallis ANOVA, Dunn's Post Hoc Test	Bonferroni-corrected p-value
THIAMINE (B1)	China	209	0.000519939	4.56948e-05	9.43456e-05	0.000268824	0.000542761	China	Italy	-0.0764843	-49.1059	-5.46061	1.4235e-07	0
	Italy	39	0.000562999	0.000229895	0.000423446	0.000668715	0.00153708	China	USA	1.31571	-64.88	-7.6422	6.40647e-14	0
	USA	78	0.000224526	8.63913e-05	0.000340829	0.000867022	0.00141447	Italy	USA	1.5075	-15.7741	-1.62233	0.314196	1
RIBOFLAVIN (B2)	China	209	0.000100609	1.78154e-05	4.50721e-05	0.000130048	0.000248941	China	Italy	-0.605723	-49.1059	-5.46061	1.4235e-07	0
	Italy	39	0.000255172	8.549e-05	0.000127878	0.00022042	0.000400526	China	USA	-0.490564	-64.88	-7.6422	6.40647e-14	0
	USA	78	0.00019749	4.85155e-05	0.000133409	0.000407799	0.00129184	Italy	USA	0.292076	-15.7741	-1.62233	0.342565	1
NIACIN (B3)	China	209	0.000150141	2.62008e-05	5.98061e-05	0.000174078	0.000363797	China	Italy	-0.617539	-66.592	-7.40507	3.93236e-13	0
	Italy	39	0.000392566	0.000139402	0.000268004	0.000456911	0.00105033	China	USA	-0.624878	-63.8964	-7.52633	1.56558e-13	0
	USA	78	0.000400246	7.46924e-05	0.000202708	0.000597481	0.00161471	Italy	USA	-0.0191882	2.69558	0.277234	1	1
PANTOTHENATE (B5)	China	209	0.000356314	7.98439e-05	0.000141626	0.000428613	0.000897789	China	Italy	-0.655752	-66.592	-7.40507	3.93236e-13	0
	Italy	39	0.00103505	0.000328981	0.000822655	0.00133847	0.00243817	China	USA	-0.550044	-63.8964	-7.52633	1.56558e-13	0
	USA	78	0.000791886	0.000135039	0.000455429	0.00140457	0.0027396	Italy	USA	0.30707	2.69558	0.277234	1	1
PYRIDOXINE (B6)	China	209	6.90393e-05	1.22864e-05	2.82339e-05	8.16783e-05	0.000259151	China	Italy	-0.502207	-52.8662	-5.87876	1.24006e-08	0
	Italy	39	0.000138691	5.70296e-05	9.34272e-05	0.000151396	0.000668351	China	USA	-0.671301	-67.7342	-7.97838	4.44784e-15	0
	USA	78	0.000210038	2.82411e-05	0.000102996	0.000332119	0.000558154	Italy	USA	-0.339687	-14.868	-1.52914	0.378692	1
BIOTIN (B7)	China	209	0.000115556	0.000103128	0.00011257	0.000118522	0.000119502	China	Italy	0.106831	70.4426	7.83326	1.4261e-14	0
	Italy	39	0.000104402	7.16296e-05	0.000101315	0.000106286	0.000115911	China	USA	0.117937	63.7601	7.51028	1.77008e-13	0
	USA	78	0.000103365	5.43914e-05	9.63199e-05	0.000109214	0.00011691	Italy	USA	0.0100343	-6.68249	-0.687278	1	1
FOLATE (B9)	China	209	0.000104613	2.4307e-05	4.65408e-05	0.000120123	0.000196418	China	Italy	-0.421435	-66.8729	-7.43631	3.10603e-13	0
	Italy	39	0.000180815	9.72746e-05	0.000146117	0.000210741	0.000400022	China	USA	-0.394761	-61.7993	-7.27931	1.00659e-12	0
	USA	78	0.000172846	7.57611e-05	0.00013134	0.000227806	0.00039526	Italy	USA	0.0461039	5.07365	0.521813	1	1
COBALAMIN (B12)	China	209	0.000179461	3.58905e-05	7.09787e-05	0.000222252	0.000701606	China	Italy	-0.578291	-62.8149	-6.98506	8.54179e-12	0
	Italy	39	0.000425557	0.000179572	0.000316056	0.000598918	0.000757544	China	USA	-0.599935	-56.181	-6.61754	1.09569e-10	0
	USA	78	0.00044858	7.57772e-05	0.00021164	0.000703821	0.00143079	Italy	USA	-0.0513244	6.63393	0.682285	1	1
MENAQUINONE (K2)	China	209	0.00013055	9.76993e-05	0.000108421	0.000292322	0.000397083	China	Italy	-0.657962	-71.3601	-7.93529	6.3001e-15	0
	Italy	39	0.000381682	0.00012899	0.000362187	0.000420102	0.00049158	China	USA	-0.662912	-64.6716	-7.61764	7.75054e-14	0
	USA	78	0.000387286	0.000124071	0.000324563	0.000445528	0.000477999	Italy	USA	-0.0144707	6.68849	0.687896	1	1

## Sheet: Table S7
Table S7. Statistical analysis of the differences in abundances of vitamin biosynthetic genes from the I-vitaminone across geographycal location (used as proxy for dietary habits and lifestyle).
Impact of geographical location of abundance of microbial vitamin-related genes in infants	Descriptive statistics							Statistical analysis
VITAMIN	Geographycal location	N	Median	Min	Q1	Q3	Max	Comparison		Distance (Percentage difference)	Mean Rank Diff.	Z	Prob. Kruskal-Wallis ANOVA, Dunn's Post Hoc Test	Bonferroni-corrected p-value
THIAMINE (B1)	China	115	0.00148291	0	0.000683541	0.00194683	0.00254351	China	Italy	-0.160852	15.633	0.553328	1	1
	Italy	221	0.00176716	5.9504e-06	0.000651547	0.00198626	0.00254351	China	USA	-0.090289	-21.433	-0.906795	1	1
	USA	1129	0.00163009	5.9504e-06	0.00156407	0.00187907	0.00254351	Italy	USA	0.0840886	-37.0661	-1.45912	0.433592	1
RIBOFLAVIN (B2)	China	115	0.00060634	0.000254947	0.000407018	0.00098877	0.00638159	China	Italy	0.130254	63.5524	1.95591	0.151426	1
	Italy	221	0.000536463	0.000242998	0.000347816	0.00100597	0.00638159	China	USA	-0.0514702	58.4004	2.24573	0.0741637	1
	USA	1129	0.000639242	5.9504e-06	0.000441982	0.000815194	0.00638159	Italy	USA	-0.160782	-5.15204	-0.183201	1	1
NIACIN (B3)	China	115	0.00103992	0	0.000423843	0.00144452	0.00216929	China		0.139657	10.5936	0.326033	1	1
	Italy	221	0.000912488	0	0.000414681	0.00148495	0.00216929	China	USA	-0.0709661	-22.6762	-0.871992	1	1
	USA	1129	0.00111936	0	0.000779849	0.0012718	0.00216929	Italy	USA	-0.184813	-33.2698	-1.18304	0.710385	1
PANTOTHENATE (B5)	China	115	0.00369192	0	0.00297885	0.00368007	0.0528431	China	Italy	0.0945069	30.2373	0.930593	1	1
	Italy	221	0.00337314	0.000196206	0.00287973	0.00363119	0.0528431	China	USA	0.418503	224.441	8.63066	1.83004e-17	4.94111e-16
	USA	1129	0.00260269	0.000188089	0.00241717	0.00341336	0.0528431	Italy	USA	0.29602	194.204	6.90565	1.49917e-11	4.04776e-10
PYRIDOXINE (B6)	China	115	0.000435428	0	0.000242813	0.000523743	0.00126302	China	Italy	-0.0353108	20.4466	0.723702	1	1
	Italy	221	0.000451366	0	0.000238634	0.00049966	0.00126302	China	USA	-0.06198	-155.847	-6.59363	0.614645	1
	USA	1129	0.000464199	0	0.000398115	0.000582094	0.00126302	Italy	USA	-0.0276454	-176.294	-6.93989	0.677178	1
BIOTIN (B7)	China	115	0.00111099	0	0.000618665	0.00157059	0.00559819	China	Italy	0.0504821	20.8475	0.641609	1	1
	Italy	221	0.0010576	8.0556e-06	0.000606285	0.00149141	0.00372164	China	USA	-0.0469535	-32.0335	-1.23182	0.65405	1
	USA	1129	0.00116572	8.0556e-06	0.000910011	0.00138907	0.00638315	Italy	USA	-0.0927532	-52.881	-1.88039	0.180166	1
FOLATE (B9)	China	115	0.00143517	0	0.000721727	0.00188247	0.00502221	China	Italy	-0.113872	8.9353	0.274996	1	1
	Italy	221	0.0016196	0.000405483	0.000507768	0.00187509	0.00502221	China	USA	-0.167529	174.269	6.70135	0.619524	1
	USA	1129	0.00172399	0.000405483	0.000883774	0.00132474	0.00502221	Italy	USA	-0.0605519	165.334	5.87908	0.123769	1
COBALAMIN (B12)	China	115	0.00101885	0	0.000733283	0.00145669	0.00372848	China	Italy	0.0381125	39.7413	1.22309	0.663884	1
	Italy	221	0.000981442	2.9752e-06	0.000683841	0.00135331	0.00372848	China	USA	-0.197208	-120.143	-4.61998	1.15135e-05	0.000310865
	USA	1129	0.00126913	2.9752e-06	0.000956011	0.00152221	0.00372848	Italy	USA	-0.226681	-159.884	-5.68529	3.91763e-08	1.05776e-06
MENAQUINONE (K2)	China	115	0.00067286	0.000100125	0.000258736	0.00119836	0.00311754	China	Italy	0.380353	120.849	4.27743	5.67184e-05	0.0015314
	Italy	221	0.000487455	0.000180792	0.000233013	0.000999964	0.00311754	China	USA	0.0506353	-4.16294	-0.176127	1	1
	USA	1129	0.000640431	0.000454399	0.000524768	0.000783486	0.00311754	Italy	USA	-0.238865	-125.012	-4.92117	2.58083e-06	6.96824e-05

## Sheet: Table S8
Table S8. Taxonomy assignment of the microbial metagenomic reads associated with vitamin biosynthesis in infants.
The abundance of the predicted key vitamin-producing species was compared across different geographycal location.
											Significance geography impact of on the abundance of the main vitamin-producing species within infant population
											Legend: Green-coloured cells indicate statistical significative comparisons.				The max abundance across geographical locations is highlighted in bold
	Thiamin (B1)	Riboflavin (B2)	Niacin (B3)	Pantothenate (B5)	Pyridoxin (B6)	Biotin (B7)	Folate (B9)	Cobalamin (B12)	Menaquinone (K)		Kruskal_Wallis_p_value	Pairwise China vs Italy	Pairwise China vs USA	Pairwise Italy vs USA	Species Abundance
															China	Italy	USA
Escherichia coli	0.0949211	0.125935	0.0628881	0.0880688	0.12643	0.20967	0.0852169	0	0.160691		4.66094e-09	0.875608	4.94461e-06	3.04055e-08	0.164519	0.0859913	0.0553215
Bacteroides fragilis	0.0682493	0.0973237	0.0707535	0.0772115	0.18044	0.0710948	0.0716913	0.183624	0.115574		2.09992e-07	0.668919	2.94294e-05	5.63491e-06	0.00914973	0.00992123	0.0302493
Bacteroides uniformis	0.0924952	0.103291	0.0796678	0.0854067	0.123798	0.0354324	0.0730963	0.175288	0.053572		3.1588e-17	0.487969	6.40095e-13	3.05626e-11	0.0216772	0.010868	0.0283593
Bifidobacterium longum	0.119306	0	0.0895136	0	0.0600856	0	0	0	0		1.76287e-14	2.30035e-09	0.956964	4.52749e-15	0.108781	0.152506	0.0704063
Bifidobacterium bifidum	0.0813433	0	0.106029	0	0.102958	0	0.0977298	0	0		1.28859e-09	0.0546109	0.00811862	3.34059e-11	0.0790222	0.0752811	0.0282083
Faecalibacterium prausnitzii	0.000456023	0.0900879	0	0	0	0	0.000679089	0.0474453	0		5.46552e-25	0.0430929	1.30119e-18	1.21483e-13	0.00271988	0.00192834	0.0136255
Bifidobacterium breve	0.0822805	0	0.0899899	0	0.0723838	0	0.0947052	0	0.000142282		6.50551e-29	2.03868e-05	1.55069e-09	7.60003e-30	0.0897671	0.115436	0.0405213
Veillonella parvula	0.0195036	0.033202	0.00425859	0	0	0.0427622	0.00142197	0.0867364	0.0636274		0.00580152	0.372873	0.0390872	0.00244605	0.0218136	0.0161335	0.0183029
Prevotella copri	0.0784092	0.0559281	0.0516008	0.0809822	0	0	0.0624675	0	0		1.561e-05	0.0132472	8.83139e-06	0.0255392	0.00496505	0.00300909	0.0257084
Blautia wexlerae	0.0374085	0.0488924	0.0457411	0.0176258	0	0.027765	0.0322594	0.0618219	0		1.05842e-22	4.786e-11	2.37459e-23	0.00173451	0.00699897	0.0118753	0.0181815
Bifidobacterium adolescentis	0.0113558	5.4848e-05	5.56613e-05	0	0.0340228	0	0.0580612	0	0		6.55284e-06	2.8997e-06	1.29665e-05	0.353851	0.0035306	0.0149434	0.00523343
Bifidobacterium pseudocatenulatum	0.0156864	0.000237987	0.0267848	0	0.0576679	0	0	0	2.2577e-05		0.000178133	0.000124835	0.132163	0.000957433	0.0211123	0.0553301	0.0154042
Parabacteroides distasonis	0.0146706	0.00954708	0.0333835	0.0423187	0	0.0457233	0.0463296	0.00102582	0.0567061		1.67715e-10	0.0838707	3.07209e-09	6.29491e-06	0.0267412	0.0114117	0.0211478
Phocaeicola dorei	0.0191086	0.0221912	0.0249754	0.0188217	0	0.021289	0.0192281	0	0.0208559		3.26659e-21	0.0520087	8.7695e-11	1.11385e-17	0.0138238	0.00468596	0.0157973
Veillonella atypica	0	0.02588	0	0.00636852	0	0.0108611	0	0.0291359	0.0515593		3.80399e-07	0.541501	4.09404e-05	7.25561e-07	0.0186655	0.0114549	0.00704915
	MAX MEDIAN BELOW 5%
Enterobacter hormaechei	0.0207532	0.0329055	5.63713e-05	0.0480926	0	0.0128162	0.0415829	0	0.0291547		0.0180703	0.70044	0.0361917	0.0101648	0.0168067	0.00678763	0.00697496
Phocaeicola vulgatus	0.0194359	0.0358289	0.0325479	0.00597365	0.016373	0.0463999	0.00142197	0	0.0389902		2.67409e-19	0.243376	1.16488e-10	6.33467e-16	0.0110043	0.00272541	0.0141598
Eubacterium rectale	0.0194476	0.00930862	0	0.0450371	0	0	0.00089753	0.00121522	0.0223068		9.49316e-36	0.000567352	5.13871e-28	7.27634e-16	0.0002457	0.00304461	0.0152492
Bacteroides thetaiotaomicron	0.0175147	0.0227887	0.0137528	0.0196818	0.0440738	0.0268315	0.0164292	0	0.0381298		2.8228e-16	0.57822	3.04114e-12	2.06453e-10	0.00746207	0.00436145	0.0103305
Collinsella aerofaciens	0.0141229	0.0141712	0.00352148	0.0152119	0.0034502	0.034271	0.0110487	0.0301611	0.0132255		9.53174e-10	7.60781e-05	5.40269e-11	0.0923605	0.00948844	0.0154945	0.0102428
Enterococcus faecalis	0	0	0.00232349	0.0217651	0	1.39334e-05	0.0235676	0	0.0357884		0.000188536	0.377164	0.000103472	0.00475072	0.0299086	0.00752108	0.00532965
Klebsiella pneumoniae	0	0	0.0265952	0	0.0334429	0	0.00299292	0.0428717	0		0.0128633	0.734748	0.0246792	0.00947963	0.0244391	0.023516	0.018989
Dialister invisus	1.72e-05	0.0230688	0.00229618	0	0	0.0309896	0.0201388	0	0		4.11165e-15	0.140549	2.77479e-08	1.15715e-10	0.00224684	9.21301e-05	0.00263242
Alistipes putredinis	0.0281933	0.0247311	0.0304674	0	0.0253981	0	0.0182741	0	0		7.73706e-21	0.523298	1.05584e-13	6.22935e-12	0.00190628	0.00102636	0.0094659
Bacteroides stercoris	0.0201452	0.0108911	0.0144042	0.0289617	0	0.0279478	0.00839116	0	0.0235457		2.35322e-12	0.36996	4.58666e-08	3.63973e-09	0.00368892	0.00769185	0.0106681
Klebsiella michiganensis	0	0.00628654	0	0	0	0.012809	0.00734894	0.0272883	0		0.0827797	0.198026	0.443656	0.025867	0.00363304	0.00728537	0.0102911
Blautia massiliensis	0	0.0110576	0	0.00708753	0	0.000910709	0.00663032	0.0256436	0		6.00339e-28	1.11129e-11	6.04819e-28	8.4441e-06	0.0022383	0.00563843	0.00581068
Blautia unknown species	0.0126634	0	0.000258232	0.0187079	0	0.00481316	0.0210711	0.0253567	0		-	-	-	-	-	-	-
Ruminococcus unknown species	0.00750831	0	0.0112384	0.0207881	0	0.00217886	0.00168262	0.0244404	0		-	-	-	-	-	-	-
Staphylococcus epidermidis	0.00958511	0.0214559	0	0.0155793	0	0.0241902	0.0142929	0	0.0200845		7.5894e-06	1.04562e-06	0.286592	1.00389e-05	0.0116457	8.86497e-05	0.00196105
Bacteroides caccae	0.0155842	0.0142422	0.0118744	0.0214032	0	0.0223821	0.0121206	0	0.00847496		3.2017e-11	0.489373	1.1613e-08	5.01104e-07	0.0103674	0.00549084	0.00953458
Alistipes onderdonkii	0	0.0100243	0.0121555	0.0168833	0.0155318	0.00230393	0.0221777	0	0		8.54192e-14	0.0126044	3.428e-12	3.73996e-06	0.00229547	0.00322753	0.00711242
Lachnospira eligens	0.00873652	0.0133004	0.00880714	0	0	0	0.00106651	0.0218907	0		1.18274e-20	0.668882	1.91063e-13	6.31969e-12	0.000436974	0.000703715	0.00172316
Bacteroides xylanisolvens	0	0	0	0.00667929	0.0216288	0.0139959	0.00892337	0	0.0130699		5.84605e-20	0.167749	7.1554e-11	4.35099e-16	0.0051309	0.00119182	0.00501106
Haemophilus parainfluenzae	0	0.0127714	0	0	0	0.0214444	0.00969377	0	0		0.796694	0.503223	0.641041	0.753522	0.00902777	0.00198207	0.00269169
Sutterella wadsworthensis	0	0	0	0	0.0209676	0	0.00989454	0	0.000168391		5.13373e-05	0.0914642	3.79415e-05	0.0176699	0.001311	0.00129473	0.00178896
Akkermansia muciniphila	0	0.0172628	0	0.0204897	0.0153007	0.0186456	0.0177147	0	0.00114493		1.80516e-05	1.64278e-05	1.22323e-05	0.595146	0.00610304	0.0108429	0.00816733
Flavonifractor plautii	0	0	0	0.00761395	0	0	0	0.0193844	0		2.69353e-20	1.14456e-11	2.47601e-21	0.0857741	0.00661813	0.00489281	0.00900038
Roseburia intestinalis	0.0076336	0.0161421	0.0145843	0.0189462	0	0.0154711	0	0	0		2.65472e-31	0.00418163	1.38714e-23	6.24942e-15	0.000317772	0.00219226	0.0063598
Eubacterium unknown species	0	0	0.0108938	0.0185811	0	0.000398154	0	0	0		-	-	-	-	-	-	-
Phascolarctobacterium faecium	0	0	0	0	0	0	0	0.0174639	0		9.53464e-07	0.28044	8.52972e-06	0.000578098	0.000328312	0.000302042	0.0015363
Clostridium unknown species	0	0	0	0.0105535	0	0	0	0.0168675	0		-	-	-	-	-	-	-
Bifidobacterium catenulatum	0	7.822e-06	0.0166027	0.00531098	0	0	0.0060761	0	0		2.50816e-12	1.99519e-09	0.363026	2.33331e-10	0.0016827	0.00746099	0.00284042
Bacteroides faecis	0	0	0	0	0.0165862	0.00748046	0	0	0.0148201		7.36699e-06	0.633581	7.21538e-05	0.000748914	0.000982504	0.00197074	0.00537784
Parabacteroides merdae	0.0039145	0	0.0107164	0.0111063	0.016566	0.0108067	0	0	0.009958		3.16511e-06	0.113934	3.51122e-06	0.0032122	0.0029935	0.00307712	0.00569976
Streptococcus salivarius	0	0	0	0.0165646	0	0	0.0139904	0	0		0.700052	0.837028	0.609221	0.417763	0.0172711	0.00821962	0.0109976
Enterococcus avium	0	0	0	0.00281379	0	0	0	0.0160408	0		2.21922e-10	7.3354e-07	0.862767	2.73905e-09	0.000528066	0.00226116	0.00201727
Anaerobutyricum hallii	0	0	0	0.0092121	0	0	0	0.0160311	0		2.78402e-30	0.172971	1.34801e-20	1.10199e-15	0.000348299	0.000636997	0.00330583
Alistipes finegoldii	0	0	0.0157146	0	0.00616856	0.00198159	0.00866085	0	0		1.09884e-19	0.0980562	2.70044e-14	2.86942e-10	0.000731329	0.000303032	0.00391008
Ruminococcus faecis	0	0	0	0.00734841	0	0.0155787	0.00813344	6.95422e-05	0		6.88677e-25	1.13232e-10	9.71813e-25	2.1471e-05	0.00133544	0.00957734	0.00981613
Bacteroides ovatus	0.00404107	0	0	0	0.00654026	0.0102925	0.00389245	0	0.0152903		2.24652e-16	0.566035	4.29731e-12	3.34299e-10	0.0011616	0.00109746	0.00347533
Barnesiella intestinihominis	0.00909294	0	0	0	0.013207	0.00815245	0	0	0.0150926		4.67385e-08	0.734393	1.65945e-05	1.33228e-05	0.000706594	0.000548085	0.00201166
Akkermansia unknown species	0.0148041	0	0	0.00935219	0.0103527	0.00966383	0	0.00695303	0.00108568		-	-	-	-	-	-	-
Intestinibacter bartlettii	0	0	0	0	0	0	0	0.0148018	0		1.03859e-15	1.4962e-16	5.11721e-13	0.0476957	0.000579566	0.00190503	0.00181749
Clostridium neonatale	0	0	0	0.00538965	0	0	0	0.014577	0		8.72912e-05	4.0357e-05	0.0754368	0.00201006	0.00258995	0.00432088	0.00529149
Prevotella unknown species	0	0.0138825	0.0143836	0.0115542	0	0	0.00839051	0.00135182	0.00870653		-	-	-	-	-	-	-
Haemophilus unknown species	0.00113119	0.00340797	0	0	0	0	0.0014177	0	0.0140121		-	-	-	-	-	-	-
Ruminococcus bicirculans	0.00652499	0	0	0.0136311	0	0	0	0	0		5.35424e-26	0.877991	5.81384e-16	1.0681e-14	0.00118882	0.000210753	0.00754148
Klebsiella variicola	0	0	0	0	0	0.00704783	0	0.0132559	0		0.00525973	0.957084	0.00534462	0.00864338	0.00411603	0.00570282	0.00731924
Lactococcus lactis	0	0	0.0010093	0.00262176	0	0	0	0	0.0119846		0.000801497	0.000634749	0.21305	0.0041971	0.000293774	0.00191867	0.00115913
Phocaeicola massiliensis	0	0	0	0	0	0.00752148	0	0	0.0118817		1.30227e-06	0.438652	0.000211255	1.69577e-05	0.00118974	0.00133585	0.00273873
Veillonella unknown species	0	0	0	0	0	0.000953223	0	0	0.0114763		-	-	-	-	-	-	-
Streptococcus thermophilus	0	0	0.00277916	0.0108407	0	0	0.00858746	0	0		1.05689e-10	6.53229e-10	0.106999	4.21447e-08	0.00142398	0.00354613	0.0021848
Parasutterella excrementihominis	0	0.0101644	0	0	0	0	0.00142197	0	8.9427e-05		1.26218e-06	0.359677	5.94787e-06	0.000717777	0.000507704	0.000819482	0.00156268
Anaerostipes caccae	0.00860896	0.0057388	0	0	0	0.00194626	0.00632061	0.00712797	0		1.99662e-09	1.1528e-08	0.0723964	8.01276e-07	0.000684123	0.00286697	0.00267436
	MAX MEDIAN BELOW 1%
Cutibacterium avidum	0	0	0	0	0	0	0	0.00875542	0
Gemmiger formicilis	0	0	0	0.00851514	0	0	0	0	0
Veillonella seminalis	0	0	0	0	0	0.00842472	0	0	0
Staphylococcus haemolyticus	0.0083846	0	0	0	0	0	0	0	0
Ruminococcus bromii	0	0	0.00770923	0.00832238	0	5.14067e-05	0	0	0
Faecalibacterium unknown species	0	0	0.000197252	0	0	0	0	0	0.00813598
Roseburia unknown species	0.00405413	0.00799012	0	0	0	0.00526324	0.00190896	0.000307374	0
Clostridium perfringens	0	0	0	0	0	0	0.00119721	0.00764815	0
Romboutsia timonensis	0	0	0	0.00760482	0	0	0	0.00733866	0.000645333
Haemophilus haemolyticus	0	0	0	0	0	0.00744575	0	0	0
Bacteroides cellulosilyticus	0	0	0	0	0	0	0	0.000808369	0.00719534
Ruminococcus lactaris	0	0	0	0	0	0	0	0	0.00704003
Klebsiella oxytoca	0	0	5.18916e-05	0	0	0.00308224	0.00694822	0.00664104	0
Gemmiger unknown species	0	0	0	0.00664929	0	0	0	0.000166856	0
Citrobacter freundii	0	0	0	0.00658197	0	0	0	0.00624211	0
Dialister unknown species	0	0	0	0.00196537	0	0.00160444	0	0.00576571	0.00575157
Bifidobacterium dentium	0	0	0.00521317	0	0	0	0	0	0
Clostridium saudiense	0	0	0	0	0	0	0.0044527	0.00494488	0
Lachnospira unknown species	0	0	0	0.00481157	0	0	0	0.0040087	0
Streptococcus unknown species	1.20263e-05	0	0.0011505	0.00455634	0	0	0	0.00393157	0
Enterobacter asburiae	0	0	0	0.00250107	0	0.00359458	0	0	0
Veillonella infantium	0	0	0	0	0	0.00336679	0	0	0
Intestinibacter unknown species	0	0	0	0.00195439	0	0	0	0.00328377	0
Ruminococcus gnavus	0.00289683	0	0	0.00327231	0	2.91249e-05	0	0.00215093	0
Dorea unknown species	0	0	0	0.00296735	0	0.000777215	0	0	0
Eubacterium siraeum	0	0	0	0.00288022	0	0	0	0	0
Streptococcus parasanguinis	0	0	0.00078006	0.00261368	0	0	0	0	0
Cutibacterium acnes	0	0	0	0.00258822	0	0	0	0.00236832	0
Streptococcus vestibularis	0	0	0	0.00253555	0	0	0.000220383	0	0
Enterocloster bolteae	0	0	0	0	0	0	0.00233592	0	0
Alistipes shahii	0	0	0.0022224	0	0	0	0	0	0
Coprococcus eutactus	0	0	0	0.00197295	0	0	0	0	0
Streptococcus australis	0	0	0	0	0	0	0.00191218	0.00172508	0
Bacteroides unknown species	0	0	0	0	0	0	0	0.00174452	0
Anaerostipes unknown species	0	0	0	8.20949e-05	0	0	0	0.00159765	0
Roseburia inulinivorans	0	0	0	0.00148838	0	1.19236e-05	0	0	0
Streptococcus lutetiensis	0	0	0	4.16746e-05	0	0	0.00133673	0	0
Collinsella unknown species	0	0	0	0.00128295	0	0	0	0	0
Terrisporobacter unknown species	0	0	0	0	0	0	0.00117739	0.00105691	0
Clostridioides difficile	0	0	0	0	0	0	0	0.000913454	0
Megamonas funiformis	0	0	0	0	0	0.000816361	0	0	0
Streptococcus sanguinis	0	0	0	0	0	0	0	0.000730774	0
Dorea longicatena	0	0	0	0.000618404	0	0.000537218	0	0	0
Neisseria subflava	0	0	0	0.000209801	0	0.000159145	0	0	0
Dysosmobacter unknown species	0	0	0	0.000137591	0	0	0	0	0
Bifidobacterium animalis	0	0	4.37537e-05	0.000133233	0	0	0	0	0

## Sheet: Table S9
Table S9. Taxonomy assignment of the microbial metagenomic reads associated with vitamin biosynthesis in adults.
The abundance of the predicted key vitamin-producing species was compared across different geographycal location.
											Significance of the geography impact on the abundance of the main vitamin-producing species within adult population
											Legend: Green-coloured cells indicate statistical significative comparisons.				The max abundance across geographical locations is highlighted in bold
	Thiamin (B1)	Riboflavin (B2)	Niacin (B3)	Pantothenate (B5)	Pyridoxin (B6)	Biotin (B7)	Folate (B9)	Cobalamin (B12)	Menaquinone (K)		Kruskal_Wallis_p_value	Pairwise China vs Italy	Pairwise China vs USA	Pairwise Italy vs USA	Species Abundance
															China	Italy	USA
Bacteroides uniformis	0.0508914	0.0401911	0.0352322	0.0320879	0.0916227	0.166601	0.0348451	0.0788619	0.184686		1.04267e-19	1.84729e-21	0.00386382	9.26884e-07	0.0384978	0.0842041	0.0640379
Bacteroides stercoris	0.00659687	0.01851	0.0173855	0.0328441	0.0483551	0.0236912	0.0217045	0.0637745	0.114233		0.647521	0.370189	0.470618	0.973559	0.0192634	0.0246091	0.0285556
Prevotella copri	0.0997409	0.103107	0.0939199	0.0995745	0.0114157	0	0.100922	0	0.00956406		0.0464087	0.0123503	0.0627239	0.0146133	0.0374109	0.0630075	0.0325489
Bacteroides fragilis	0.0346583	0.0980277	0.00524388	0.0375855	0.0192052	0.0631582	0.00528402	0.00175207	0.0465944		0.697708	0.88913	0.531567	0.409764	0.0368659	0.024625	0.0255948
Eubacterium rectale	0.0366687	0.052017	0.0469571	0.0490987	0.0771956	0	0	0.0312658	0.0310947		9.08055e-13	0.0002995	0.00337139	4.70881e-14	0.0398803	0.0207366	0.052065
Faecalibacterium prausnitzii	0.00657654	0.0318017	0.00473908	0	0.00688863	0.00856843	0.00560034	0.0731993	0.00457538		0.00975478	0.539171	0.041491	0.00236252	0.0371345	0.0426184	0.0288294
Ruminococcus gnavus	0.000919652	0.000213452	0.0587878	0.00236738	0	0.0006752	0.000351194	0.0686012	0.000209518		4.61432e-40	1.87689e-41	3.12916e-09	4.77996e-14	0.0297507	0.0104285	0.00284181
Bifidobacterium adolescentis	0.0457986	0.00116212	0.00120167	0.0123955	0.0358497	0.00232186	0.0269826	0.00265386	0.00320723		6.68762e-12	1.977e-12	0.00197306	6.32281e-05	0.025019	0.0106425	0.00606474
Bifidobacterium longum	0.0499834	0.000982361	0.0353232	0.00146997	0.0350184	0.00212404	0	0.00210055	0.00274216		1.17006e-05	2.11404e-24	0.00690498	0.455554	0.0263407	0.00813958	0.00576359
Blautia wexlerae	0.0350506	0	0.0264641	0	0.00451658	0	0.0215644	0.056169	0.00324908		1.36493e-67	0.644181	3.73523e-59	6.08663e-38	0.0260363	0.031247	0.00450138
Phocaeicola dorei	0.022916	0.0177425	0.0195097	0.0118008	0.0522871	0.0268006	0.0150857	0.00180215	0.0528099		1.80178e-15	0.291164	8.38477e-10	1.31806e-13	0.0182231	0.0160796	0.0273397
Alistipes putredinis	0	0.0207555	0.0280938	0.00106808	0.0313472	0.00186017	0.0269244	0.00204237	0.0191892		2.55681e-21	1.019e-21	0.000189906	1.21704e-07	0.0165804	0.0491525	0.0304031
	MAX MEDIAN BELOW 5%
Escherichia coli	0.0102836	0.0049536	0.00588786	0.00621382	0.0412725	0.0208074	0.0127398	0.00310903	0.0334341		1.42456e-21	1.69161e-16	9.862e-18	0.0622743	0.0211286	0.00900962	0.00606366
Bacteroides caccae	0.00919748	0.0100445	0.00898812	0.00753193	0.0492109	0.0110013	0.00971813	0.00138563	0.0348536		5.72113e-07	1.1824e-07	0.0159154	0.00750074	0.00479562	0.00946866	0.00751199
Ruminococcus bromii	0.0054104	0.00279321	0.046765	0	0.00366432	0.00479872	0.00268071	0.0304329	0.00228749		0.000798593	0.000204006	0.14247	0.0403305	0.0190989	0.00466695	0.0142739
Phocaeicola massiliensis	0.0178196	0.0138617	0	0.0131005	0.0316741	0.0251825	0.0151414	0.0032251	0.0428033		0.00132303	0.00818466	0.580787	0.00103306	0.00937164	0.0115231	0.00674664
Parabacteroides distasonis	0.00312281	0.00823137	0.00883013	0.0364781	0.0421287	0.0109741	0.0126797	0.00182104	0.0291135		4.8989e-20	4.24765e-18	0.757362	5.20057e-12	0.0100116	0.0197648	0.0159448
Akkermansia muciniphila	0.0403758	0.018728	0.0154955	0.0172672	0.0349844	0	0.0184644	0	0.00174918		9.15658e-14	2.01002e-14	0.000105386	0.00032545	0.00543887	0.0193927	0.0170238
Roseburia intestinalis	0.0270936	0.0265079	0.0053914	0.0398469	0.00177051	0.0124938	0.00113302	0.00285086	0.000825895		0.000102997	8.26328e-05	0.000328864	0.723904	0.00730859	0.0072526	0.0102711
Roseburia inulinivorans	0.00260166	0.00433508	0.00668769	0.00178326	0.00171393	0.00310444	0.00684347	0.0382058	0.000988286		0.0817185	0.0406479	0.059668	0.862001	0.0101469	0.00640147	0.00702094
Eubacterium unknown species	0.00655772	0.0108248	0.0342627	0.0279562	0.00236993	0.00464518	0	0	0.00184717		-	-	-	-	-	-	-
Enterococcus faecalis	0	0	0	0.0336293	0	0	0	0	0.000192772		-	-	-	-	-	-	-
Blautia unknown species	0	0.00969987	0.0333531	0	0.00412607	0	0.030665	0	0.00235058		-	-	-	-	-	-	-
Ruminococcus faecis	0	0.00153991	0.0110294	0.0110877	0.0017975	0.0318705	0.00949612	0.00497671	0.00118823		3.58903e-43	2.04092e-38	0.201123	2.6733e-27	0.0109444	0.00159829	0.00870659
Anaerostipes caccae	0	0.0302925	0	6.7068e-05	0	0	9.34092e-05	5.7021e-05	6.60956e-06		-	-	-	-	-	-	-
Parabacteroides merdae	0.00226656	0.00735696	0.00772878	0.00645212	0.0187873	0.00883645	0.00705578	0.00131653	0.0300984		5.9298e-06	6.96517e-07	0.00108081	0.437988	0.00581159	0.0103582	0.017748
Blautia massiliensis	0	0.0142498	0.0100548	0.00953316	0.00263719	0.0033884	0.0108404	0.0297365	0.00109864		6.17309e-53	1.51742e-43	0.689396	4.55122e-34	0.013468	0.00200287	0.0130406
Blautia obeum	0.00684136	0.00229855	0.0072199	0.00581869	0.00207664	0	0.00645755	0.0294256	0.000653197		1.82795e-53	4.95489e-52	0.00800592	3.90148e-26	0.00768952	0.00113927	0.00752457
Barnesiella intestinihominis	0.00787373	0.00893827	0.0104631	0.00718255	0.00219016	0.0127457	0.00873872	0.000329445	0.0292903		3.57157e-33	2.14606e-31	0.000104466	2.10502e-13	0.00223233	0.0123856	0.00611771
Romboutsia timonensis	0.000455193	0.00024348	0	0.000201487	0	0.000297901	0.00259851	0.0292675	0.000185039		1.2786e-15	2.70959e-17	0.00389049	1.71386e-08	0.000901413	3.75121e-05	0.000337062
Lachnospira eligens	0.00339016	0	0.0287648	0	0.00218623	0.00305151	0.00310282	0	0.00149942		0.198946	0.108066	0.705342	0.18686	0.00783509	0.00709151	0.00681953
Dorea longicatena	0.0123586	0.0187672	0.0135365	0.0142599	0.00287167	0.00448959	0.0232034	0.0278901	0.00123782		4.72085e-27	1.04814e-21	0.385987	1.61585e-19	0.0063543	0.00231556	0.00975674
Bacillus subtilis	0	0	0	0.0264745	0	0	0	0	0		-	-	-	-	-	-	-
Phocaeicola plebeius	0.0111074	0.00813371	0.0122274	0.0086525	0.023397	0.0216313	0.012476	0.0020601	0.0229349		8.11719e-15	0.000252164	4.25445e-16	3.41649e-08	0.0197395	0.00973254	0.00103871
Collinsella aerofaciens	0.00319072	0.00225577	0.0210664	0.0102509	0.00290099	0.00372905	0.02204	0.00702113	0.00164825		1.09426e-39	2.2727e-30	0.00520618	7.44982e-29	0.0318055	0.00403171	0.0157562
Bacteroides eggerthii	0.00740651	0.00717934	0.00681753	0.00512958	0.021595	0.00704873	0.00696709	0.000679028	0.0181297		3.22464e-07	0.000438027	0.10134	4.95361e-07	0.00616741	0.015212	0.0106014
Roseburia unknown species	0.00826946	0.00286591	0.00747762	0.0132832	0.00174063	0.0207014	0.0047863	0.00685237	0.000911592		-	-	-	-	-	-	-
Phascolarctobacterium succinatutens	0.000785433	0.00745144	0	0.0092361	0	0.020683	0.00908991	0	0.000455992		0.0690852	0.0232993	0.143513	0.525081	0.00259903	0.00231516	0.00189598
Alistipes unknown species	0.00844619	0.00337887	0.00550501	0.00302284	0.0202352	0.00490714	0.00571743	0.000844976	0.000733412		-	-	-	-	-	-	-
Faecalibacterium unknown species	0.00584626	0.0199907	0.00382715	0	0.00447176	0.00690904	0.0045699	0.0112824	0.00296948		-	-	-	-	-	-	-
Phocaeicola vulgatus	0.00906456	0.00897051	0.0115173	0.0023616	0.00851247	0.0197201	0.00121863	0.00211582	0.00118499		2.00023e-10	9.98798e-10	0.337586	1.28985e-06	0.0128043	0.0171245	0.0123015
Dialister unknown species	0.000181393	0.00287252	0	0.000171313	0	0.0192938	0.00585095	0.0153276	0.000193042		-	-	-	-	-	-	-
Phocaeicola coprocola	0.00854438	0.00748073	0.00622004	0.00549883	0.015294	0.00972197	0.00649937	0.000908761	0.0188529		2.95041e-16	0.00432442	3.03878e-17	2.42557e-11	0.0170307	0.00837313	0.00555226
Alistipes indistinctus	0.0026652	0.000656534	0.00130709	0.0185532	0.00318179	0.00145096	0.000992692	0	5.52016e-05		0.00024878	9.28056e-05	0.069546	0.0319897	0.000664384	0.000927342	0.000673065
Bacteroides unknown species	0.00961676	0.00498141	0.00471441	0.00424294	0.0170746	0.00913221	0.00694245	0.00498389	0.00947957		-	-	-	-	-	-	-
Coprococcus unknown species	0.00136375	0.0116826	0.0055254	0.0131807	0	0.00165663	0.01702	0.00671486	0.000647188		-	-	-	-	-	-	-
Corynebacterium ammoniagenes	0	0	0.0150397	0.015649	0	0	0	0	0		-	-	-	-	-	-	-
Streptococcus unknown species	8.01571e-05	0.00016077	0	0.000263927	0	0.000300898	0.0156043	0.0139625	0.0002345		-	-	-	-	-	-	-
Bacteroides thetaiotaomicron	0.00497813	0.0041633	0.00390345	0.00371296	0.0134076	0.00800309	0.00506753	0.00112274	0.0155717		0.00236018	0.133037	0.0640833	0.000589573	0.00892847	0.00953713	0.00694036
Ruminococcus unknown species	0.00914864	0.00715717	0	0	0.00393157	0.009091	0.0151289	0	0.00183829		-	-	-	-	-	-	-
Megamonas funiformis	0.00144712	0.00333203	0.00385362	0.00209584	0.00167183	0.00375367	0.00284742	0.014899	0.000110611		2.29078e-22	2.55737e-22	1.13891e-06	1.72575e-06	0.00771806	0.000189012	0.00240009
Holdemanella biformis	0.00409945	0.00149976	0.0147081	0.00149231	0	0.00130686	0.00150049	0.00276968	0.000557766		2.25629e-09	6.42724e-10	0.239701	2.03173e-06	0.00441531	0.000660123	0.00381928
Anaerobutyricum hallii	0.00475394	0.0143745	0.0139041	0.0141021	0	0.00292677	0.0107241	0	0.00112787		4.87537e-61	1.15126e-46	6.04668e-05	9.77118e-52	0.00388732	0.000744094	0.00865253
Paraprevotella clara	0.00208228	0.00315316	0.00297359	0.00236311	0.00892416	0.0142279	0.00352723	0.000256364	0.00926338		0.199237	0.42393	0.305247	0.0800856	0.00198329	0.00352144	0.00265773
Ruminococcus torques	0	0	0	0.0140453	0	0	0	0	0		-	-	-	-	-	-	-
Veillonella unknown species	0.000218772	0.000255728	0	0.00010228	0	6.97047e-05	0.000349928	0.0133589	0.00181194		-	-	-	-	-	-	-
Intestinibacter bartlettii	0.000807669	0.00123568	0	8.93e-05	0	0.000167897	0.00178668	0.0129496	6.39906e-05		5.43341e-16	3.44108e-16	4.77982e-05	0.000129251	0.00054217	4.63557e-05	0.000298688
Ruminococcus obeum	0.00976232	0.0128016	0	0	0	0	0	0	0		-	-	-	-	-	-	-
Butyrivibrio crossotus	0.000640131	0	0	0.0126571	0	0.000627763	0	0.00104088	0.000362582		-	-	-	-	-	-	-
Bacteroides finegoldii	0.00318606	0.00276527	0.00295224	0.00183571	0.0123467	0.00464809	0.00303402	0.000688299	0.0113096		0.323212	0.137169	0.59959	0.410607	0.00164399	0.00248773	0.00253732
Alistipes onderdonkii	0.000480527	0.00402734	0.00805067	0.00700164	0.0122271	0.00095543	0.0111106	0.000724629	0.000480733		5.05803e-24	1.37102e-24	4.6834e-06	2.18165e-07	0.00628388	0.0251222	0.0150073
Bacteroides salyersiae	0.00182894	0.00209267	0.00166957	0.00152138	0.0119633	0.00197664	0.00218762	0.000169257	0.00843105		0.172613	0.608141	0.0716987	0.128975	0.00138568	0.00148989	0.00124965
Gemmiger formicilis	0.00194805	0.00130267	0.0113928	0.00713708	0.0018319	0.00233602	0.00126761	0.00316188	0.000701125		0.000118943	0.0543388	0.0838282	1.37521e-05	0.0103661	0.00698877	0.0115687
Bacteroides xylanisolvens	0.00359746	0.00366563	0.00393639	0.0019526	0.0103615	0.00755569	0.00320577	0.00131643	0.0110888		4.26292e-13	3.94933e-14	0.00295448	0.000134458	0.00577873	0.0124242	0.0110416
Dialister invisus	0.000940673	0.0061682	0	0.00087611	0	0.0110821	0.00523725	0.00485	0.00068262		3.65768e-18	1.87825e-19	6.85256e-13	0.215528	0.00166626	0.0154497	0.0116708
Alistipes shahii	0.000132685	0.00361966	0.00379303	0.00482125	0.0108566	0.000427428	0.00217727	0.000328217	0.000332189		2.05719e-23	7.12168e-24	3.36757e-05	8.14176e-08	0.00332463	0.0106325	0.00682255
Coprococcus comes	0.00505826	0.0101696	0.0108543	0.00822127	0	0.00208433	0.0105931	0.00312764	0.000514542		9.93865e-12	5.27901e-08	0.188526	2.89283e-10	0.0048507	0.00279893	0.00673012
Lachnospira unknown species	0.00155402	0.00610519	0.00728253	0.00948483	0.00194362	0.0016751	0.00112448	0.0108196	0.000948415		-	-	-	-	-	-	-
Bacteroides cellulosilyticus	0.00198195	0.00317168	0.00259926	0.00263834	0.00980122	0.0106663	0.00397097	0.00129122	0.00211368		0.000651896	0.000143594	0.126167	0.0508062	0.00321697	0.00887958	0.00805109
Anaerostipes hadrus	0	0	0.00170664	0	0.00285556	0.00446601	0.0105454	0.00781806	0.00172939		5.96842e-57	8.54858e-52	0.143951	2.01685e-35	0.0141006	0.00234933	0.0137377
Dorea unknown species	0.0044521	0.00353056	0.0104015	0.00463323	0.00221358	0.00190016	0.00681975	0.00260057	0.000905916		-	-	-	-	-	-	-
Clostridium unknown species	0.00167671	0.00694953	0.00610829	0.00926432	0.00534856	0	0.010355	0	0.00140202		-	-	-	-	-	-	-
Coprococcus eutactus	0.00152803	0.00335858	0.0103083	0.00274075	0	0.00044353	0.00418659	0.000562106	0.000257667		0.0805685	0.0247372	0.233203	0.363368	0.00211444	0.00231459	0.00207139
	MAX MEDIAN BELOW 1%
Phascolarctobacterium faecium	0.00253413	0.00708043	0	0.00687754	0	0.00426063	0.00983395	0	0.000473149
Haemophilus parainfluenzae	0.000463289	0.000970847	0	0.000530495	0	0.00616432	0.00204286	0.000253184	0.00805967
Bacteroides clarus	0.00209389	0.00170934	0.00161932	0.00138622	0.00789395	0.00210376	0.00199415	0.000119465	9.72307e-05
Prevotella stercorea	0.00448583	0.00367717	0.00456795	0.000648772	0	0.00147299	0.00484912	0.00119255	0.00786328
Ruminococcus bicirculans	0.00423884	0.00138283	0.00788513	0	0.00184165	0.00297473	0.00157038	0.00467015	0.00110849
Catenibacterium mitsuokai	0.000930539	0.000660806	0.00770353	0.00492235	0	0.0017292	0.000742299	0.00170671	0.000452993
Akkermansia unknown species	0.00738875	0.00331963	0.00141272	0.00247958	0.00558032	0.00595853	0.0041207	0.00308412	0.000769924
Gemmiger unknown species	0.000898405	0.000741706	0.00160282	0.00716496	0	0.00126244	0.000677296	0.00256973	0.000560366
Anaerostipes unknown species	0.00713564	0.00234998	0.00649282	0.00564487	0	0.00150955	0.00714729	0.00369937	0.000408571
Phocaeicola unknown species	0.00641648	0.00261938	0.00292739	0.00263387	0.00592714	0.00714541	0.00593345	0.00122368	0.00659409
Blautia faecicola	0.00230137	0.000268977	0	0.00146658	0	0.000876965	0.00705766	0.00637692	0.000213579
Prevotellamassilia timonensis	0.0039907	0.00290669	0.00257254	0.00251622	0.00703693	0.00112263	0.00262582	0.00126682	0.00598627
Barnesiella unknown species	0.0070183	0.000159997	0	7.63137e-05	0.0026436	0.000338086	5.59939e-05	3.26551e-05	0.000734956
Dialister succinatiphilus	0.000136826	0.00253863	0	9.70459e-05	0	0.0070079	0.00197614	0.00568987	1.47564e-05
Succinivibrio unknown species	0.00486475	0.00350669	0.00711453	0.00370593	0.00312669	0	0.00371597	0.00293118	0.00105248
Alistipes finegoldii	0.000237197	0.00292651	0.00394586	0.00333776	0.00679163	0.00039299	0.00603142	0.00034415	0.000103709
Phocaeicola coprophilus	0.00274916	0.00138487	0.00266922	0.00206248	0.00595651	0.00434751	0.00264114	0.000182215	0.0067692
Sutterella wadsworthensis	0.00116432	0.00273624	0	8.18813e-05	0.00668815	8.63197e-05	0.00511028	0	0.000308214
Bacteroides intestinalis	0.000944463	0.00114172	0	0.00144599	0.00658568	0.00114543	0.0018906	0.000771239	0.000838919
Anaerobutyricum unknown species	0.00145263	0.00270277	0	0.00239685	0	0.00044076	0.00217588	0.00672284	0.000261464
Duodenibacillus massiliensis	0.000906307	0.000874013	0	0.00201426	0.00644879	7.74732e-05	0.00204023	0.000147189	0.000187603
Eubacterium siraeum	0.000659311	0.000288846	0.00658863	0.0016736	0	0.000944411	0.000365906	0.001089	0.000335282
Ruminococcus lactaris	0.00119472	0.000303184	0.00605793	0.00457552	0	0.000517458	0.00631071	0.000805431	0.000330604
Blautia luti	0.000460002	0.00066311	0	0.00062682	0	8.71505e-05	0.000276618	0.00651601	7.99773e-05
Pseudoruminococcus massiliensis	0.00183995	0.00618195	0.00547609	0.00447245	0	0.000829448	0.00597372	0.0013664	0.000384429
Alistipes communis	3.83512e-05	0.000265692	0.00245732	0.00211873	0.00592177	3.77982e-05	0.00371129	0	1.00726e-05
Ruminococcus callidus	0.00107719	0.00241425	0.00188838	0.00163219	0	0.000255344	0.000392521	0.0061578	0.000211276
Fusobacterium unknown species	0.00310988	0.00308904	0	0.00063687	0	0.00413431	0.00317567	0.0060892	0.000229698
Faecalibacillus intestinalis	0.00124569	0.000725458	0.00470572	0.00562879	0	0.00169139	0.000755412	0.00233754	0.000618379
Phascolarctobacterium unknown species	0.000658361	0.00161915	0	0.00102243	0	0.00405411	0.00108975	0.00562363	0.000126227
Lactococcus lactis	0	0.000164068	0	8.31458e-05	0	0	0.000279174	0	0.00529556
Bacteroides faecis	0.00175822	0.000968647	0	0.000888539	0.0026863	0.00131645	0.00116909	0.000317598	0.00508232
Dorea formicigenerans	0.00274202	0.00457662	0.00376607	0.00371573	0.00176803	0.00166801	0.00464979	0.00282168	0.000660008
Duncaniella unknown species	0.000982368	0.000564099	0	0.000155407	0.00411085	0.00266674	0.000160224	7.41957e-05	0.000574298
Eggerthella lenta	0.000373633	0.000279497	0	0.00022962	0	0.000363469	0.000342999	0.000630702	0.00409184
Bifidobacterium pseudocatenulatum	0.00103795	0.000268551	0	0.00269259	0	0.00072047	0.00404624	0.000881885	0.000540068
Holdemanella unknown species	0.00176537	0.00125031	0.00413256	0.000866823	0	0.00148466	0.000625403	0.0021809	0.000283099
Haemophilus unknown species	5.74882e-05	0.000221597	0	0.000157495	0	0.000634408	0.000242403	0.000252601	0.00383197
Intestinibacter unknown species	0	0.000306198	0	1.60889e-05	0	2.74459e-05	0.000226515	0.00396058	0
Eubacterium ventriosum	0.000340109	0.000210441	0.00388983	0.00289038	0	0.000424484	0.0037564	0.00035516	0.000174399
Agathobaculum unknown species	0.00106571	0.00159374	0	0.0013788	0	0.000270594	0.00031768	0.00390544	0.000280885
Senegalimassilia anaerobia	0.000184042	0.000459482	0	0.000364962	0	0.000134425	0.00108369	0.000155678	0.0037444
Coprobacter fastidiosus	0.00179842	0.00126674	0.00152761	0.000996941	0.00310962	0.00279009	0.00125668	0.00018078	0.00372338
Parabacteroides unknown species	0.000742633	0.00105179	0	0.000804941	0.00310385	0.0028772	0.0015665	0.000763134	0.00368691
Acidaminococcus intestini	0.000392598	0.00256124	0	0.00215879	0	0.00297393	0.00365175	8.23584e-05	6.18404e-05
Butyricicoccus unknown species	8.65062e-05	0.00198051	0	0.000907991	0	0.00181702	0.000747734	0.00371762	6.63264e-05
Megasphaera unknown species	0.000365913	0.000909578	0	0.000828262	0	0.00144392	0.00126182	0.00370334	2.28639e-05
Anaerotignum faecicola	0.000805252	0.0035356	0.00274646	0.0027255	0	0.000446823	8.13457e-05	0.000333811	0.000142564
Intestinimonas unknown species	0.00156102	0.00348918	0	0.000595942	0	0.000853816	0.000422412	0.00225951	0.000306075
Flavonifractor unknown species	0.000232844	0.000199567	0	0.000665044	0	0.000556425	0.000231458	0.00358888	0.000208135
Agathobaculum butyriciproducens	0.00144737	0.0033006	0	0.0027429	0	0.000929607	0.000449407	0.0011437	0.000633163
Streptococcus salivarius	0.000229674	0.000230687	0	0.00206411	0	0.000517427	0.00319524	0.000460144	0.000242493
Lactobacillus ruminis	0.000351286	0.000150645	0.00312407	0.000234929	0	0.000302271	0.000141045	0.000379854	0.000110933
Paraprevotella xylaniphila	0.000562133	0.000626572	0	0.000414109	0.00182389	0.00285189	0.000738803	0.000182034	0.00301496
Bacteroides ovatus	0.000745811	0.000505014	0	0.000375288	0.00153261	0.0019832	0.000888902	0.000351432	0.00293544
Eubacterium ramulus	0.000599996	0.00181072	0	0.00136483	0	0.000447986	0.00164988	0.00298488	5.94788e-05
Klebsiella pneumoniae	0.000186089	0.000194327	0	0.000283632	0	0.00172014	0.000456933	0.00298348	0.0017531
Mitsuokella jalaludinii	4.86262e-05	0.000957374	0	0.000540016	0	0.00110262	0.00154314	0.00297745	0
Veillonella parvula	0.000369336	0.000552188	0	0.000600046	0	0.00282206	0.000841988	0.0014865	0.00280018
Roseburia hominis	0.000295259	0.000233701	0.00234912	0.00272335	0	0.000384014	0.00029364	0.000675593	0.000124675
Bifidobacterium bifidum	0.0026815	0.000395428	0.00173967	0.000479056	0	0.000845571	0.00187248	0.00133882	0.000530484
Bifidobacterium angulatum	0.000110494	0	0.00149152	0.00190018	0	0	0.00267625	0	0
Treponema succinifaciens	0.00133487	0.00156667	0	0.00170571	0	0.00179062	0.00266741	0.00206618	0.000934015
Flavonifractor plautii	0.000226169	0.000193088	0	0.000838307	0	0.000477334	0.00019276	0.00273344	0.000206806
Terrisporobacter unknown species	8.85644e-05	0.00028718	0	0.000168255	0	5.69774e-05	0.000230743	0.00272115	0
Porphyromonas unknown species	0.00028	0.000287086	0	1.72947e-05	0.00261338	0.000871466	0.000650736	0.000182012	0.000504292
Streptococcus thermophilus	0.000188549	6.18247e-05	0	0.00244921	0	0.000454247	0.00183544	0.000351975	6.17812e-05
Muribaculum unknown species	5.9806e-05	0.000233027	0	5.70686e-05	0.00244256	0.000283225	2.83125e-05	0	0.000495331
Parabacteroides johnsonii	0.000122292	0.000645168	0	0.000483987	0	0.000906749	0.000495404	3.20325e-05	0.00243211
Butyricimonas faecihominis	0.000282814	0.000338082	0	5.19002e-05	0	0.000458673	0.00048199	0	0.00234701
Asaccharobacter celatus	0.000184703	0.000499502	0	0.000234513	0	0.000181244	0.000613295	0.000249708	0.00232226
Agathobacter unknown species	0.000204168	5.44584e-05	0	0.00227329	0	0.000199059	0.000589375	0.000228167	2.26624e-05
Butyricimonas faecalis	0.000378803	0.00051417	0	4.40587e-05	0	0.000571118	0.000600903	6.09025e-05	0.00220671
Treponema unknown species	0.00139833	0.00151258	0	0.00166409	0.00162035	0.00171798	0.00220384	0.00193856	0.00051355
Parasutterella excrementihominis	0.00160092	0.00201792	0	0.00148198	0	0.000196852	0.0021245	0.000230538	0.000205862
Methanobrevibacter smithii	0.000544168	0.000300627	0	0.000575585	0	0.000596573	0.000166237	0.0022104	0.000276699
Campylobacter unknown species	0.00104615	0.000540377	0	0.000632795	0.00206617	0.00131098	0.00116384	0.000542893	0.000216109
Mediterraneibacter unknown species	0.00200122	0.000478776	0.00173758	0.000207694	0	0.000580059	0.0018215	0.00105097	0.000117304
Enterocloster unknown species	0.000355799	0.000173543	0	0.000704664	0	0.000268132	0.00027522	0.00204824	0.000166192
Prevotella pectinovora	0.000715357	0.000726159	0	0.000592823	0	0.000512125	0.000565727	0.000440226	0.00196768
Desulfovibrio unknown species	0.000462124	0.000283204	0	6.63319e-05	0	0.00196627	0.00033922	0.000824335	3.29755e-05
Coprococcus phoceensis	0.000570524	0.000270909	0.00200345	0.00173702	0	0.000294026	0.000379782	0.000359114	0.000248705
Sutterella unknown species	0.000704793	0.000921688	0	2.77636e-05	0.00191841	0.000176	0.00104165	9.90214e-05	0.00114739
Veillonella atypica	0.000117208	0.000187306	0	9.57828e-05	0	0.0011749	0.000401521	0.00116355	0.00187143
Prevotellamassilia unknown species	0.000697208	0.00141164	0.00190846	0.000624129	0	0.000511041	0.000769893	0.000937129	0.00151368
Phocaeicola barnesiae	0.000338423	0.000360553	0	0.00030476	0	0.000391816	0.000413571	0	0.00179361
Enterococcus hirae	0	0.000955547	0	0.000578768	0	0	0	0	0.00176601
Butyricimonas virosa	0.000533957	0.000480578	0	4.09535e-05	0	0.000764129	0.000510148	0.000126887	0.00170123
Clostridium saudiense	2.04545e-05	0.000140607	0	0.000155735	0	3.84592e-05	0.000208068	0.0017663	0
Prevotella lascolaii	0.000245117	0.000473789	0	0.000246358	0	9.71487e-05	0.000616454	4.66207e-05	0.00169297
Bacteroides nordii	0.000328527	0.000284004	0	0.000161895	0.00168591	0.000304921	0.000317866	4.2654e-05	0.00154509
Parabacteroides goldsteinii	0.00010808	0.000480551	0	0.000307498	0	0.000481333	0.00080528	2.12039e-05	0.00168263
Selenomonas unknown species	7.04842e-05	0.000147712	0	7.6127e-05	0	0.000124928	0.000318722	0.00170547	2.51656e-05
Evtepia unknown species	7.98505e-05	0.00160324	0	0.000901561	0	0.000516821	0.000117051	0.000280099	0.000155868
Bilophila wadsworthia	0.000418947	0.00111778	0	0.000632574	0	0.000285706	0.00160157	0.000372299	6.26249e-05
Lactobacillus unknown species	0.00013129	6.36652e-05	0.00157063	6.65272e-05	0	9.13419e-05	9.97942e-05	0.000257517	0.000170664
Anaerobiospirillum unknown species	0.00026026	0.000117389	0	0.000216822	0.00150377	0.000323785	0.000154285	0.000193966	0.000108208
Desulfovibrio piger	0.000212617	0.0014751	0	0.00102389	0	0.00102195	0.000882143	0.000236308	1.49967e-05
Marvinbryantia unknown species	7.66486e-05	6.94893e-05	0	0.00013249	0	0.000142222	0.000588795	0.00148816	4.76245e-05
Bifidobacterium catenulatum	0.00110632	0.000179499	0.00136472	0.000960961	0	0.000173582	0.00113558	0.000162865	7.80483e-05
Schaalia unknown species	0	1.71104e-05	0	0	0	0	5.14397e-05	7.47409e-05	0.00131378
Lacrimispora unknown species	0.0001776	0.00051451	0	0.00014254	0	0.000150417	0.0003804	0.00133883	5.85128e-05
Anaerotruncus unknown species	0.000115261	2.95051e-05	0	8.87383e-05	0	0.000259226	5.58975e-05	0.00133186	8.43384e-05
Romboutsia unknown species	0.000103676	4.41308e-05	0	2.30844e-05	0	5.95326e-05	8.06299e-05	0.0012967	2.18868e-05
Bacillus unknown species	0.000170662	0.000151592	0	0.000269642	0	0.00123871	0.000920042	0.000420926	0.000214787
Alistipes ihumii	0.000445588	0.000422468	0	0.000654123	0	0.00122177	0.000844836	0	0.000193662
Varibaculum unknown species	2.40564e-05	0.000355158	0	0.000112678	0	0	0.000236187	0	0.00119761
Clostridium perfringens	6.76666e-05	0.000216736	0	0.000125591	0	0.000268552	0.0003005	0.00118824	0.000120658
Butyricimonas unknown species	0.000438871	0.000450287	0	3.77881e-05	0	0.000514743	0.000364511	0.000149652	0.00113693
Leuconostoc mesenteroides	0	0	0	0	0	0	0	0	0.0011306
Victivallis unknown species	9.22136e-05	0.00016833	0	0.000196824	0	0.00111501	5.19692e-05	5.76692e-05	1.05969e-05
Dysosmobacter unknown species	0.000372193	0.00110925	0	0.000437522	0	0.000727897	0.000269465	0.000793467	0.000224119
Megasphaera elsdenii	0	0.000478737	0	0.000775499	0	0.00109572	0.000235712	0.00111999	0
Slackia isoflavoniconvertens	0.000110661	0.000582826	0	0.000283793	0	0	0.00109284	7.74647e-05	0
Mesosutterella multiformis	0.000254375	0.000347467	0	0.000608672	0	0	0.00108495	0	8.91834e-05
Weissella confusa	0	0.000150395	0	0	0	0	0	0	0.0010355
Evtepia gabavorous	0.000488298	0.00103502	0	0.000768698	0	0.00072111	0.000127934	0.000325735	0.000156167
Mycoplasma unknown species	0.000479015	0.000259943	0	0.000379047	0	0.000453219	0.000141661	0.00104633	0.000450662
Butyrivibrio unknown species	0.000251199	0.00038	0	0.000961135	0	0.000375028	0.000836431	0.000357692	0.000160089
Prevotella marseillensis	0.000107914	0.000105173	0	0.000264423	0	3.51173e-05	0.000533281	0	0.00091292
Hungatella unknown species	0.000318662	7.58538e-05	0	0.000429053	0	0.000909523	0.000212865	0.000862346	6.10616e-05
Leuconostoc lactis	0	0	0	0	0	0	5.15831e-05	0	0.000904449
Veillonella rogosae	0	0.00012631	0	6.17164e-05	0	0.0004413	0.000157945	0.000172204	0.000897677
Parasutterella unknown species	0.000378457	0.000200674	0	0.000503562	0	0	0.000895998	7.55093e-05	0.00013936
Megamonas rupellensis	0.000125202	3.42154e-05	0	0.000142446	0	0.000136735	0.000163284	0.00093216	0
Prevotella rara	0.000208635	0.000300242	0	0.000235885	0	6.32964e-05	0.000109947	4.87263e-05	0.000892635
Blautia hansenii	0.000140828	8.7895e-05	0	0.000208441	0	8.86346e-05	0.000222181	0.000898177	5.01516e-05
Catenibacterium unknown species	0.000558446	0.000359663	0	0.000498476	0	0.000328674	0.000296107	0.000888917	0.000181722
Collinsella unknown species	0.000350536	0.000218459	0	0.000834814	0	0.000422071	0.000664908	0.000602759	0.00013202
Merdimonas unknown species	0.00013211	0.00083245	0	5.05332e-05	0	4.57153e-05	0.000108942	0.000172303	3.1245e-05
Butyricimonas paravirosa	0.000165847	0.00014564	0	2.09113e-05	0	0.000166559	0.000176273	6.00779e-05	0.000831325
Megasphaera massiliensis	0.000711417	0.000515144	0	0.00035906	0	0.000710711	0.00025973	0.000864872	7.61087e-05
Mycolicibacterium unknown species	0.000592318	0.000378402	0	0.000412535	0	0.000749592	0.000279949	0.000862535	0.000323035
Veillonella dispar	0	0.000107507	0	3.45705e-05	0	0.000109157	1.9965e-05	0	0.000821131
Anaerotignum unknown species	0.000505791	0.000778908	0	0.000291545	0	0.000808159	4.94831e-05	0.000192705	1.94945e-05
Ellagibacter isourolithinifaciens	2.13139e-05	0	0	0.000295539	0	4.2598e-05	3.67478e-05	0	0.000798281
Faecalibacillus faecis	0.000133228	4.25263e-05	0	0.000797252	0	0.000108518	7.30677e-05	0.000108438	2.8556e-05
Weissella cibaria	0	5.65737e-05	0	0	0	0	2.0444e-05	0	0.000794896
Bacteroides mediterraneensis	0.000419058	0.000263789	0	0.000229654	0	0.00047152	0.000308564	0	0.00079365
Senegalimassilia unknown species	1.46748e-05	0.000179496	0	5.80933e-05	0	0	0.000356565	6.30292e-05	0.000787134
Frisingicoccus unknown species	0.000192256	0.000554191	0	0.00029836	0	0.000106159	0.000328284	0.000816241	6.74211e-05
Eisenbergiella unknown species	0.000419927	0.000205593	0	0.000689103	0	0.000435766	0.000735253	0.000797847	0.000213062
Pseudoflavonifractor unknown species	0.0001125	4.67114e-05	0	0.000307097	0	0.000474352	0.000106276	0.000796124	0.00011437
Streptococcus parasanguinis	9.85331e-05	4.48763e-05	0	0.00035051	0	0.000225567	0.000746104	0	0
Faecalimonas umbilicata	0.000638695	0.000376872	0	0.000407282	0	0.000155751	0.000337819	0.000758533	4.67612e-05
Bacteroides togonis	0.000194914	0.000604224	0	0.000402193	0	8.31232e-05	0.000696846	0	1.16024e-05
Eggerthella unknown species	0	5.98334e-06	0	2.68342e-05	0	5.85596e-05	5.57405e-05	0	0.00069455
Victivallis vadensis	0.00017768	0.000233958	0	0.000181307	0	0.000688307	0.000148337	0.000179633	5.321e-05
Paeniclostridium unknown species	0	0.000684943	0	0	0	0	1.46893e-05	6.81014e-05	0
Intestinimonas butyriciproducens	5.25731e-05	1.85393e-05	0	0.000262152	0	6.51286e-05	3.91216e-05	0.000711619	9.46065e-05
Mitsuokella unknown species	4.81779e-05	3.3326e-05	0	3.40969e-05	0	0	0.000121514	0.000700127	2.70163e-05
Oscillibacter unknown species	0.000318805	0.000609666	0	0.000208024	0	0.000666605	0.000259657	0.000416966	0.0001568
Paenibacillus unknown species	0.000165538	0.000160801	0	0.000242696	0	0.000263938	0.000193596	0.000689412	5.49784e-05
Veillonella infantium	0	7.80826e-05	0	3.74462e-05	0	0.000262057	0	0.000190075	0.00065429
Lachnoanaerobaculum unknown species	2.2842e-05	0.000147475	0	0.00021104	0	0.000116928	4.31285e-05	0.00067375	0
Brachyspira aalborgi	1.41856e-05	0.00063577	0	0.000620766	0	0.000130581	2.84002e-05	0.000151156	0
Lactococcus petauri	0	0	0	3.94794e-05	0	0	5.68861e-05	0	0.000632859
Odoribacter laneus	0.000195717	0.000535738	0	0.000427518	0	0.000631319	0.000545921	0	0
Peptostreptococcus unknown species	0	0.00060788	0	0	0	0	0	6.6928e-05	0
Kineothrix unknown species	5.80439e-05	6.03334e-05	0	0.000203873	0	4.70162e-05	0.000580295	9.42497e-05	3.81497e-05
Eisenbergiella tayi	0.000104742	4.93364e-05	0	0.000124769	0	9.70091e-05	0.000154073	0.000602439	7.04662e-05
Subdoligranulum unknown species	0.000288182	9.37986e-05	0	0.000576403	0	0.000322764	0.0001521	0.000418682	6.73706e-05
Olsenella unknown species	2.04809e-05	2.94205e-05	0	0.000447065	0	3.67607e-05	0.000574693	0.000123816	5.43166e-05
Ruthenibacterium lactatiformans	0.000250954	0.000104413	0	0.000293246	0	0.000420831	0.000256346	0.000587323	0.000155883
Mitsuokella multacida	0	0.000199678	0	0.000210243	0	0	0.000247634	0.000557227	0
Brachyspira unknown species	0	0.000533854	0	0	0	6.52259e-05	0	0	9.07287e-06
Anaerovibrio unknown species	0	0.000121532	0	0.0001329	0	0	1.50485e-05	0.000548581	0
Alloprevotella unknown species	1.39299e-05	3.13319e-05	0	3.78499e-05	0	3.66274e-05	6.46832e-05	0	0.000513303
Bifidobacterium unknown species	0.000322177	0.000506831	0	0.000273497	0	0.000137937	0.000234066	8.45649e-05	0.00017838
Dysosmobacter welbionis	0.000115973	0.0001501	0	0.000506184	0	0.000271774	0.000133698	0.000126743	6.74613e-05
Veillonella seminalis	0.000166513	8.75305e-05	0	8.7978e-05	0	0.000285277	0.000115671	0.00025708	0.000496392
Dialister hominis	0	0.000493616	0	1.90827e-05	0	5.42362e-05	0	0	0
Ellagibacter unknown species	0	0	0	2.37468e-05	0	0	0	0	0.000489733
Streptococcus koreensis	0	0	0	0	0	0	0	0.000503675	0
Collinsella bouchesdurhonensis	1.78022e-05	0	0	0.000173638	0	0	0.000482922	0	0
Cetobacterium unknown species	0	1.5756e-05	0	3.45172e-05	0	6.73974e-05	2.74156e-05	0.000497885	0
Gordonibacter unknown species	0	0	0	0	0	0	6.24733e-05	0	0.000471817
Paraprevotella unknown species	0.000141399	4.87282e-05	0	3.72874e-05	0	0.000318564	0.000142804	0	0.000464887
Acidaminococcus unknown species	4.52893e-05	0.000152652	0	4.07299e-05	0	0.000464646	2.03166e-05	7.25958e-05	0
Culturomica unknown species	1.03977e-05	0.000203301	0	3.72376e-05	0	0.000452381	2.70043e-05	0	0
Acinetobacter unknown species	3.25597e-05	0	0	1.70275e-05	0	0.000451508	6.81574e-05	6.23238e-05	6.0717e-06
Enterobacter hormaechei	3.25423e-05	1.90917e-05	0	2.8665e-05	0	0.000398523	0.000118508	0	0.000449793
Raoultibacter unknown species	0	0	0	0	0	0	2.63594e-05	0	0.000437963
Parabacteroides gordonii	8.54324e-05	0.000229558	0	0.000235933	0	0.000326802	0.000251489	0	0.000436389
Klebsiella aerogenes	5.74956e-05	3.21969e-05	0	3.106e-05	0	0.000220509	0.000119048	3.30433e-05	0.000427355
Lachnoclostridium unknown species	0.000427061	9.17063e-05	0	0.000344332	0	0.000170516	7.71489e-05	0.000374476	4.69109e-05
Coprobacter unknown species	0.000125861	2.21022e-05	0	0	0	0.000379852	1.21997e-05	0	0.000426675
Sutterella faecalis	6.30153e-05	0.000159941	0	0	0	0	0.000413589	0	2.38064e-05
Paramuribaculum unknown species	0.000343404	0.000102641	0	2.68409e-05	0	0.000409411	0	0	0.000159588
Enterococcus unknown species	1.40285e-05	1.73213e-05	0	2.87316e-05	0	3.85981e-05	2.18048e-05	3.39824e-05	0.000405778
Prevotella bivia	0	8.54911e-05	0	4.40987e-05	0	0	7.29955e-05	0	0.000401517
Alistipes dispar	0	0.000238836	0	0	0	0	0.000399928	0	0
Streptococcus lutetiensis	4.35034e-05	0.000237662	0	0.000330305	0	0	0.00039522	0	1.66806e-05
Lactonifactor unknown species	1.76328e-05	6.82159e-05	0	4.56227e-05	0	8.26782e-05	0.000391865	0.000129835	1.07429e-05
Rothia mucilaginosa	0	1.20372e-05	0	0	0	0	2.02004e-05	0	0.000384711
Prevotella timonensis	0	8.99406e-05	0	0	0	0	0.000103663	0	0.000382679
Klebsiella variicola	7.13713e-05	5.4405e-05	0	5.23197e-05	0	0.00023402	9.36353e-05	0.000397275	0.000342368
Corynebacterium unknown species	2.59966e-05	0	0	2.47228e-05	0	0	0.000177789	0.000111509	0.000380928
Phocaeicola salanitronis	0	0	0	1.22159e-05	0	0.000374218	8.57004e-06	0	0
Pseudobutyrivibrio unknown species	0.000369507	2.41867e-05	0	0.000115031	0	6.20574e-05	0.000128026	0.000321883	2.24489e-05
Citrobacter freundii	0	3.73233e-06	0	0	0	4.45445e-05	4.14291e-05	0.000138356	0.00036937
Peptoniphilus unknown species	7.5906e-05	0.00036347	0	6.7978e-05	0	0.00010151	9.48808e-05	6.93677e-05	3.08335e-05
Erysipelatoclostridium ramosum	7.02199e-05	8.67716e-05	0	0.000357965	0	9.63692e-05	6.6343e-05	0.000214364	2.54574e-05
Prevotella corporis	1.45322e-05	3.25873e-05	0	0	0	2.42155e-05	5.73099e-05	0	0.000348373
Odoribacter unknown species	9.30611e-06	0.000130423	0	2.54438e-05	0	0.000346972	5.0423e-05	3.13683e-05	6.17559e-06
Acetobacterium unknown species	1.03754e-05	0.000335026	0	0	0	0	2.72123e-05	7.17617e-05	6.95317e-06
Methanosphaera stadtmanae	0	0	0	0	0	0	0	0.000339465	0
Coprobacillus cateniformis	7.84275e-05	2.88531e-05	0	0.000326192	0	7.19448e-05	3.2215e-05	4.0717e-05	1.91303e-05
Bifidobacterium ruminantium	0	0	0	2.06375e-05	0	0	0.000320024	0	0
Pseudoruminococcus unknown species	0.000169509	0.00012077	0	9.76902e-05	0	0.000297099	0.000315559	0.00011796	6.75285e-05
Fusobacterium necrogenes	0.000315365	1.39186e-05	0	0	0	0.000141695	0	0	0
Enterobacter roggenkampii	4.3909e-05	3.51406e-05	0	2.34537e-05	0	0.000151601	0.000121831	4.4415e-05	0.000314815
Parolsenella catena	0	0	0	0.000230986	0	0	0.000312954	0	0
Ruminococcus champanellensis	0.000142924	1.90882e-05	0	8.68844e-05	0	7.67031e-05	0.00030986	0	3.15701e-05
Anaeromassilibacillus unknown species	1.56925e-05	1.97544e-05	0	2.01779e-05	0	6.24736e-05	0.000309796	4.95433e-05	0
Comamonas kerstersii	3.17927e-05	4.86722e-05	0	1.58194e-05	0	0.000307084	7.45651e-05	0	0
Streptococcus oralis	0	0	0	0.000144168	0	0.00012435	0.000306231	0	0
Hespellia unknown species	2.50592e-05	2.54307e-05	0	4.15078e-05	0	6.24774e-05	0.000304997	4.59111e-05	6.26224e-06
Intestinibacillus unknown species	0	0.000298766	0	0	0	3.04652e-05	2.23953e-05	6.65751e-05	0
Neglecta unknown species	0.000104001	3.64503e-05	0	0.000107755	0	0.000213035	0.000189773	0.000310678	1.59004e-05
Longicatena caecimuris	8.71768e-05	9.25187e-05	0	0.000141042	0	0.000139766	7.55003e-05	0.000309283	7.70131e-05
Collinsella intestinalis	0	0	0	4.72194e-05	0	0	0.000292827	0	0
Clostridium ventriculi	0	0.000130047	0	2.74115e-05	0	0	9.6409e-05	0.000304172	0
Legionella sainthelensi	0.000178675	5.89311e-05	0	0.000115167	0	0.000178122	0.00010866	0.000300969	3.30002e-05
Alistipes senegalensis	0	0.000288529	0	0.000254431	0	3.52956e-05	0.000201816	0	3.23181e-05
Staphylococcus unknown species	0	3.49348e-05	0	2.75232e-05	0	0.000105193	0.000288494	5.7833e-05	0.000105669
Actinomyces unknown species	0	0	0	0	0	0	0.000118458	0	0.00028666
Slackia unknown species	4.27434e-05	0.000205054	0	7.1278e-05	0	0	0.000286031	0.000178836	7.10897e-05
Ruthenibacterium unknown species	6.24116e-05	5.59073e-05	0	4.5697e-05	0	0.000102582	2.97336e-05	0.000292895	3.22331e-05
Flavobacterium unknown species	8.74333e-05	7.67556e-05	0	1.61324e-05	0	0.000133149	5.3641e-05	0	0.000281123
Rhodoplanes piscinae	0.000190312	9.48614e-05	0	0.000143785	0	0.000257681	8.21428e-05	0.000290062	5.38738e-05
Prevotella disiens	0	8.71541e-06	0	0	0	0	5.63359e-05	0	0.00027584
Enterobacter ludwigii	9.48615e-05	4.43899e-05	0	7.9807e-05	0	0.000275377	0.000127902	0	0.000151269
Enterorhabdus unknown species	0	9.47174e-05	0	0	0	0	2.65707e-05	0	0.0002726
Dialister massiliensis	0	0	0	0	0	0.000151101	0.000272258	0	0
Faecalimonas unknown species	0.000269522	9.02551e-05	0	6.18768e-05	0	0.000102941	9.7101e-05	0.0001547	9.3362e-05
Herpetosiphon llansteffanensis	0.000156174	0.000128557	0	0.000128417	0	0.000268682	0.000113735	0.000255317	6.47543e-05
Enterobacter mori	1.1609e-05	0	0	8.32446e-06	0	6.76291e-05	6.42913e-05	0	0.00026817
Gordonibacter urolithinfaciens	0	5.46106e-06	0	0	0	0	2.91491e-05	0	0.000267819
Vibrio unknown species	3.90573e-05	5.09027e-05	0	2.2842e-05	0	0.000267359	0.00018876	8.64631e-05	0.000135811
Sellimonas intestinalis	0.00019163	4.70185e-05	0	0.000198755	0	0.00026549	0.000131421	0.000273133	8.07328e-05
Lactococcus unknown species	0	0.000203175	0	0	0	0	2.21798e-05	0	0.000259694
Methanosarcina unknown species	8.34782e-05	6.99903e-05	0	5.49391e-05	0	7.52809e-05	0.000106918	0.000268212	8.9793e-05
Clostridium innocuum	0.000202217	8.67653e-05	0	0.000130632	0	0.000163069	8.79113e-05	0.000263338	7.26967e-05
Asaccharobacter unknown species	1.96132e-05	4.87617e-05	0	1.50052e-05	0	3.54397e-05	0.000100458	0	0.000251313
Enteroscipio unknown species	0	0	0	0	0	0	0	0	0.000241276
Anaerotignum lactatifermentans	2.63775e-05	0.000189773	0	0.00015255	0	0.000239928	1.41752e-05	0	0
Muricomes unknown species	1.3069e-05	0	0	3.4564e-05	0	5.06145e-05	0.000239523	8.54604e-05	1.38865e-05
Catenibacillus unknown species	5.79111e-05	3.89519e-05	0	2.65612e-05	0	1.86566e-05	1.19792e-05	0.000249184	4.12778e-05
Monoglobus pectinilyticus	0.000126368	3.49317e-05	0	0.000234257	0	6.15615e-05	0.000106852	0.000130417	2.91401e-05
Veillonella tobetsuensis	0	0	0	0	0	5.51722e-05	3.63003e-05	0.000109064	0.000233411
Enterocloster bolteae	4.42617e-05	0.000178829	0	0.000232857	0	0.000108737	0.000186706	0.000229755	1.68634e-05
Succiniclasticum unknown species	0	0	0	0	0	7.93871e-05	2.37695e-05	0.000241338	0
Megamonas unknown species	0	5.75076e-05	0	0	0	0.000160196	0.000230843	0.000116794	0
Selenomonas bovis	0	0.00012091	0	0.000101111	0	0.000120422	0.000228074	0	0
Lachnotalea unknown species	1.11309e-05	5.23767e-05	0	1.06524e-05	0	2.48329e-05	0.000227284	7.85441e-05	0
Bacteroides bouchesdurhonensis	3.04512e-05	3.43607e-05	0	1.80704e-05	0	0	6.29063e-05	0	0.000221984
Brachyspira pilosicoli	0	0.000218038	0	0.000165673	0	0.000172884	0	0	0
Methanobrevibacter unknown species	6.77557e-05	1.4659e-05	0	4.78059e-05	0	6.12218e-05	5.3191e-05	0.000225996	5.22111e-05
Mediterraneibacter butyricigenes	0.000212711	0.000164773	0	4.79084e-05	0	0.000129483	0.000160689	0	1.23911e-05
Negativibacillus unknown species	3.05307e-05	2.95329e-05	0	0	0	7.68658e-05	2.27991e-05	0.000220128	2.15249e-05
Peptoniphilus lacrimalis	0	5.1299e-05	0	0	0	0.000210828	0	0	0
Streptococcus gallolyticus	2.19511e-05	8.54628e-05	0	0.000196484	0	0.000181354	0.000209698	0.000105394	6.24329e-05
Eisenbergiella massiliensis	8.54237e-05	3.8022e-05	0	7.04355e-05	0	6.95333e-05	0.000108721	0.000217214	4.08328e-05
Enterobacter asburiae	1.07527e-05	1.29546e-05	0	8.82748e-06	0	5.45469e-05	3.61594e-05	0	0.00020817
Actinomyces bouchesdurhonensis	0	0	0	0	0	0	0	0	0.000206534
Elizabethkingia anophelis	0.000112977	8.45051e-05	0	8.15852e-05	0	0.000167148	7.95922e-05	0.000214618	0.000136328
Salmonella enterica	3.93284e-05	0.000143229	0	9.19557e-05	0	0.000101455	0.000119918	0.000214244	0.000136582
Raoultibacter timonensis	0	0	0	0	0	0	0	0	0.00020553
Eubacterium coprostanoligenes	9.23995e-05	6.63724e-05	0	8.61876e-05	0	0.000117162	0.000205227	0.000114331	0.000125458
Senegalimassilia faecalis	0	2.66526e-05	0	0	0	0	2.33118e-05	0	0.00020349
Haemophilus paraphrohaemolyticus	0	0	0	0	0	0	0	0	0.000201783
Fusobacterium ulcerans	5.5171e-05	3.10025e-05	0	0	0	3.66063e-05	0	0.00020617	0
Weissella unknown species	0	0	0	0	0	0	0	0	0.000195889
Paracoccus unknown species	0	0	0	0	0	0.000194548	0	0	0
Rubneribacter unknown species	0	0	0	0	0	0	1.28135e-05	0	0.000192802
Streptococcus sanguinis	0	0	0	0	0	0	3.51331e-05	0.000198691	0
Massilimaliae unknown species	0	1.49101e-05	0	2.28134e-05	0	0	4.34165e-05	0.000198434	2.0088e-05
Lactobacillus delbrueckii	0	0.00018845	0	0	0	0	0	0	0
Succinatimonas unknown species	9.32514e-05	2.45169e-05	0	5.34807e-05	0	5.44658e-05	0.000182865	0.000147484	4.42022e-05
Sporobacter unknown species	1.31169e-05	9.56118e-05	0	4.4084e-05	0	0	0.000181931	4.14762e-05	1.18617e-05
Pseudoramibacter unknown species	0	0	0	0	0	0.000178011	0	0	0
Anaerosacchriphilus unknown species	1.01691e-05	3.88723e-05	0	2.0253e-05	0	0	0.000175407	3.91417e-05	9.1583e-06
Gordonibacter pamelaeae	0	1.36448e-05	0	0	0	0	2.19875e-05	5.50131e-05	0.000175053
Anaerocolumna unknown species	5.31326e-05	0.000174019	0	0.000144319	0	0.000156794	0.000163122	0.000176232	1.47901e-05
Prevotella buccalis	0	0	0	0	0	0	1.30907e-05	0	0.000172308
Emergencia unknown species	2.91253e-05	0.00016447	0	3.6464e-05	0	3.36965e-05	6.13286e-05	2.91096e-05	7.28514e-06
Schaedlerella unknown species	2.78249e-05	3.3138e-05	0	3.95183e-05	0	4.57253e-05	0.000163867	9.87021e-05	2.71661e-05
Collinsella tanakaei	0	0	0	0.000163566	0	0	0.000130587	0	0
Acetitomaculum unknown species	0	8.27618e-06	0	6.90697e-05	0	0	8.1904e-05	0.000169325	0
Cetobacterium somerae	0	4.24527e-05	0	4.577e-05	0	0.00014313	9.12065e-05	0.000168976	0
Actinomyces oris	0	0	0	0	0	0	0	0	0.000160369
Pseudomonas unknown species	2.23704e-05	1.23456e-05	0	2.18125e-05	0	1.42276e-05	0.000160173	2.90016e-05	6.0415e-05
Streptococcus vestibularis	0	0	0	8.40083e-05	0	0	0.000159162	0	0
Neobittarella unknown species	0	0	0	0	0	3.80492e-05	1.3576e-05	0.000165541	7.36925e-06
Faecalibacillus unknown species	8.72423e-05	4.85214e-05	0	0.000121147	0	0.000111933	7.38947e-05	0.000163356	5.80552e-05
Haemophilus pittmaniae	0	0	0	0	0	0	2.1888e-05	0	0.000155967
Streptococcus mitis	1.82127e-05	0	0	2.98924e-05	0	0	0.000153595	0	0
Porphyromonas uenonis	0	0	0	0	0	8.09728e-05	0	0	0.000152761
Merdimonas faecis	0.000127412	0.00015206	0	7.55892e-05	0	5.12156e-05	0.000129293	0.000102731	2.98337e-05
Fournierella unknown species	3.43e-05	3.58473e-05	0	0.000121459	0	0.000147193	4.37801e-05	0.000103016	1.24191e-05
Faecalitalea cylindroides	6.97989e-05	4.60152e-05	0	0.000145621	0	0.000106741	3.50809e-05	0	0
Alistipes timonensis	0	3.60653e-05	0	4.23585e-05	0	0	0.000144875	0	0
Bacteroides fluxus	7.24345e-05	7.94229e-05	0	4.16549e-05	0	0.000107037	3.36416e-05	0	0.000142898
Mobilisporobacter unknown species	0	5.20525e-06	0	1.13858e-05	0	0	0.000140991	0	0
Bacteroides congonensis	1.71249e-05	3.25743e-05	0	1.59203e-05	0	0.000112183	4.37769e-05	0	0.000140139
Mailhella unknown species	1.31615e-05	0.00013873	0	5.16981e-05	0	0	2.46058e-05	0	3.92602e-05
Bifidobacterium animalis	0	0	0	0.000136252	0	0	0	0	0
Extibacter unknown species	9.95346e-06	2.73657e-05	0	5.63542e-05	0	0	4.55253e-05	0.000141737	2.82022e-05
Hallella unknown species	1.23905e-05	4.05257e-05	0	1.31435e-05	0	0	0.000136006	0	9.60882e-05
Negativibacillus massiliensis	3.97828e-05	0	0	0	0	9.38219e-05	1.94915e-05	0.000139978	0
Photobacterium unknown species	5.31289e-05	1.53321e-05	0	2.58261e-05	0	0.00013363	7.27948e-05	9.07526e-05	5.67028e-05
Longibaculum muris	7.17826e-05	2.11727e-05	0	6.86923e-05	0	7.98702e-05	6.51701e-05	0.000139012	2.56778e-05
Chryseobacterium unknown species	4.16834e-05	0.000131741	0	0	0	0.000120306	4.80353e-05	0	6.21301e-05
Erwinia mediterraneensis	9.02232e-05	3.7317e-05	0	8.94971e-05	0	0.000126941	6.86997e-05	0.000136685	1.98947e-05
Legionella unknown species	4.05375e-05	6.60442e-05	0	6.30925e-05	0	0.000130381	5.31217e-05	0.000109104	0
Trichococcus unknown species	0	0.000130077	0	0	0	0	2.61972e-05	0	0
Sanguibacteroides justesenii	0	1.40642e-05	0	0	0	0	4.88622e-05	0	0.000129724
Succinatimonas hippei	0	0	0	0	0	0.000128939	3.58763e-05	0	0
Angelakisella unknown species	2.78494e-05	1.15733e-05	0	1.15631e-05	0	2.34194e-05	0	0.000133469	2.6179e-05
Massilistercora unknown species	4.0247e-05	3.25236e-05	0	4.68916e-05	0	9.96149e-05	9.77787e-05	0.000131344	2.26025e-05
Millionella unknown species	0	1.60281e-05	0	0	0	3.61011e-05	0.000124812	0	7.05821e-06
Porphyromonas asaccharolytica	0	9.14895e-06	0	0	0	0	0	0	0.000124446
Bacteroides caecimuris	0	1.70427e-05	0	0	0	0	1.34334e-05	0	0.000123219
Streptococcus australis	0	0	0	2.70088e-05	0	0	8.00812e-05	0.000127472	0
Peptacetobacter hiranonis	7.61377e-05	9.72551e-06	0	3.60608e-05	0	3.76385e-05	7.8692e-05	0.000126397	0
Desulfofarcimen unknown species	0	0	0	0	0	0	0.000118955	0	0
Actinobacillus unknown species	0	4.14902e-05	0	0	0	0.000116519	0	0	0
Ruminobacter unknown species	5.79856e-05	4.82553e-05	0	7.46006e-05	0	0.000115996	3.38685e-05	9.56105e-05	3.83032e-05
Ezakiella unknown species	0	0	0	0	0	0	0	0.000119609	0
Enterocloster clostridioformis	2.70389e-05	8.27262e-05	0	0.000113461	0	0	3.44774e-05	0	0
Lactiplantibacillus plantarum	0	0.000112749	0	0	0	0	9.23408e-05	0	0
Helicobacter unknown species	3.0051e-05	7.01937e-05	0	3.29257e-05	0	0	3.81664e-05	0.000115856	1.22626e-05
Enterobacter cloacae	2.91362e-05	1.52924e-05	0	1.77413e-05	0	0.00011096	2.11029e-05	0	0.000104104
Streptomyces unknown species	4.02113e-05	2.65989e-05	0	9.13917e-05	0	0.000110834	5.81005e-05	6.16357e-05	3.61832e-05
Mycobacterium unknown species	3.97233e-05	3.54526e-05	0	2.78675e-05	0	0.000109215	4.64981e-05	3.88803e-05	1.95972e-05
Actinomyces naeslundii	0	0	0	0	0	0	0	0	0.000107861
Leuconostoc gelidum	0	0	0	0	0	0	0	0	0.000107676
Acutalibacter unknown species	8.87727e-05	3.4554e-05	0	0.000106983	0	6.31312e-05	8.85818e-05	5.92338e-05	3.43768e-05
Mediterranea unknown species	5.8429e-05	0.000102083	0	2.80666e-05	0	0.000106568	9.46639e-05	0.000111214	1.11876e-05
Anaerobium unknown species	1.70432e-05	7.25368e-05	0	1.20037e-05	0	0.000105253	8.2713e-05	0	2.0384e-05
Enorma unknown species	1.86941e-05	0	0	0	0	3.80115e-05	0.000102957	0	0
Bittarella unknown species	3.97819e-05	2.44637e-05	0	0	0	0.000102815	2.04846e-05	0.000100883	2.06687e-05
Parvibacter unknown species	0	0	0	0	0	0	0.000102047	0	1.01458e-05
Allisonella unknown species	0	0.000101807	0	0	0	0	0	0	0
Allisonella histaminiformans	0	0.000101481	0	0	0	5.66917e-05	7.44667e-05	0	0
Desulfovibrio legallii	0	1.58606e-05	0	2.05505e-05	0	0	0.000101337	0	0
Parabacteroides acidifaciens	0	6.6696e-06	0	1.56923e-05	0	2.47116e-05	6.63456e-05	0	0.000100121
Hymenobacter unknown species	9.9821e-05	4.29038e-05	0	8.27353e-06	0	1.97068e-05	7.32827e-06	0	5.19446e-05
Bacilliculturomica unknown species	9.01679e-06	2.67066e-05	0	1.2261e-05	0	0	9.43378e-06	0.000103254	0
Alteromonas unknown species	0	0	0	0	0	9.91907e-05	0	0	0
Parasporobacterium unknown species	0	0	0	2.53714e-05	0	0	9.86386e-05	0	0
Paludibacter unknown species	0	4.86635e-06	0	0	0	0	0	0	9.74862e-05
Petrimonas unknown species	0	0	0	0	0	0	3.24067e-05	0	9.73939e-05
Peptacetobacter unknown species	3.72773e-05	9.59236e-05	0	3.72067e-05	0	0	5.53176e-05	0	1.12734e-05
Christensenella unknown species	0	0	0	1.52958e-05	0	9.43621e-05	0	0	0
Emergencia timonensis	8.4413e-06	1.32065e-05	0	2.86104e-05	0	4.38152e-05	2.7455e-05	9.8097e-05	3.15178e-05
Bacteroides stercorirosoris	4.25845e-05	6.45556e-05	0	5.11792e-05	0	9.39379e-05	8.80385e-05	0	5.19586e-05
Anaerotruncus colihominis	0	4.35688e-06	0	1.44374e-05	0	2.7931e-05	1.01523e-05	9.77398e-05	7.43612e-06
Neglecta timonensis	0	7.22735e-06	0	1.45653e-05	0	2.93897e-05	9.376e-05	4.22722e-05	0
Turicibacter unknown species	0	7.86877e-06	0	0	0	0	9.32502e-05	5.85227e-05	0
Cuneatibacter unknown species	0	1.7694e-05	0	8.21883e-05	0	3.56876e-05	9.30939e-05	4.06899e-05	2.69287e-05
Tepidibacter unknown species	0	2.21141e-05	0	0	0	0	9.01084e-05	6.94775e-05	0
Haemophilus haemolyticus	0	0	0	0	0	8.95104e-05	0	0	4.27152e-05
Clostridioides unknown species	0	4.50514e-06	0	9.91947e-06	0	2.77298e-05	5.07797e-05	9.2747e-05	5.98544e-06
Raoultibacter massiliensis	0	0	0	0	0	0	0	0	8.78014e-05
Intestinimonas massiliensis	0	8.65077e-05	0	0	0	0	1.36171e-05	0	0
Frisingicoccus caecimuris	0	5.19369e-05	0	5.23577e-05	0	0	8.63374e-05	0	0
Sellimonas unknown species	0	0	0	8.60435e-05	0	3.6243e-05	2.37534e-05	4.02634e-05	0
Finegoldia unknown species	0	0	0	0	0	0	8.48737e-05	0	0
Desulfosporosinus unknown species	0	1.30135e-05	0	0	0	0	5.20601e-05	8.82226e-05	0
Bacteroides faecichinchillae	0	4.87195e-06	0	0	0	0	3.07494e-05	0	8.46983e-05
Lactobacillus salivarius	0	2.67989e-05	0	3.49483e-05	0	8.46389e-05	0	0	5.5762e-05
Finegoldia magna	0	0	0	0	0	0	8.41688e-05	0	0
Hungateiclostridium unknown species	1.01637e-05	0	0	1.88907e-05	0	2.15303e-05	1.78622e-05	8.59641e-05	1.733e-05
Bariatricus unknown species	0	6.78421e-06	0	1.41353e-05	0	0	8.20192e-05	0	0
Parabacteroides timonensis	1.63169e-05	2.34237e-05	0	3.08637e-05	0	8.16639e-05	1.20611e-05	0	7.21678e-05
Lysinibacillus unknown species	0	1.03669e-05	0	1.12343e-05	0	8.05967e-05	3.00698e-05	0	5.49485e-05
Blautia hydrogenotrophica	1.04396e-05	4.71758e-06	0	3.36719e-05	0	0	7.49451e-05	8.30322e-05	1.02784e-05
Fibrobacter unknown species	4.34226e-05	0	0	0	0	7.95052e-05	0	0	0
Bacillus safensis	2.7603e-05	9.49165e-06	0	0	0	0	2.54586e-05	0	7.93629e-05
Klebsiella oxytoca	0	0	0	0	0	0	6.04655e-06	0	7.78429e-05
Cloacibacillus unknown species	0	0	0	1.2434e-05	0	0	8.76154e-06	8.0947e-05	0
Hungatella hathewayi	2.2435e-05	0	0	2.65784e-05	0	3.77168e-05	2.1473e-05	7.99533e-05	3.0863e-05
Hungatella effluvii	1.27001e-05	3.12427e-06	0	2.61916e-05	0	7.6523e-05	1.59226e-05	3.15157e-05	8.66032e-06
Pedobacter unknown species	0	5.03819e-06	0	0	0	1.88719e-05	7.56186e-05	0	0
Leuconostoc inhae	0	0	0	0	0	0	0	0	7.53095e-05
Bacteroides koreensis	3.68452e-05	2.20722e-05	0	1.81731e-05	0	1.3938e-05	2.40316e-05	0	7.50758e-05
Cloacibacillus porcorum	0	3.36988e-05	0	2.89034e-05	0	7.42192e-05	4.07e-05	0	0
Leuconostoc unknown species	0	0	0	0	0	0	0	0	7.40239e-05
Raoultella ornithinolytica	0	0	0	0	0	6.45641e-05	3.01089e-05	0	7.35612e-05
Dysgonomonas unknown species	0	2.42119e-05	0	2.245e-05	0	0	6.09265e-05	7.6305e-05	4.26229e-05
Lachnobacterium unknown species	1.39607e-05	7.18512e-05	0	6.32632e-05	0	3.23073e-05	2.19781e-05	0	0
Alistipes provencensis	0	3.79487e-05	0	2.23115e-05	0	0	7.12132e-05	0	0
Bacteroides cutis	1.98259e-05	4.53967e-05	0	3.43978e-05	0	3.70814e-05	6.96849e-05	0	0
Leuconostoc pseudomesenteroides	0	0	0	0	0	0	0	0	6.92769e-05
Anaerococcus unknown species	2.03103e-05	6.89917e-05	0	4.97692e-05	0	0	0	0	0
Caprobacter unknown species	5.16421e-05	5.28751e-05	0	1.45664e-05	0	2.3801e-05	6.88161e-05	0	4.72249e-05
Olsenella provencensis	6.77543e-05	3.18879e-05	0	4.59086e-05	0	3.8195e-05	3.21495e-05	0	3.14303e-05
Acidaminococcus fermentans	0	6.75908e-05	0	0	0	0	1.50038e-05	0	0
Ruminiclostridium unknown species	6.48269e-05	1.54739e-05	0	6.18422e-05	0	6.74559e-05	4.3592e-05	5.55871e-05	7.29665e-06
Luteococcus unknown species	3.66141e-05	8.24621e-06	0	4.07992e-05	0	6.6031e-05	2.38136e-05	4.04281e-05	5.51026e-05
Pseudoalteromonas unknown species	0	0	0	0	0	6.55448e-05	0	0	0
Limosilactobacillus fermentum	0	4.51625e-05	0	4.35523e-05	0	0	1.90713e-05	0	6.55274e-05
Oxobacter unknown species	0	6.53832e-05	0	0	0	0	0	0	0
Miniphocibacter unknown species	0	0	0	0	0	0	6.45207e-05	0	0
Klebsiella michiganensis	0	5.36025e-06	0	0	0	4.79169e-05	1.83536e-05	6.69054e-05	3.60061e-05
Bifidobacterium dentium	0	0	0	0	0	0	6.25507e-05	0	0
Aminicella unknown species	0	6.24517e-05	0	2.27442e-05	0	0	0	0	0
Intestinimonas timonensis	0	2.19495e-05	0	1.4645e-05	0	2.87424e-05	0	6.43066e-05	0
Massilistercora timonensis	2.13005e-05	1.51714e-05	0	6.14268e-05	0	3.50546e-05	0	0	0
Cellulosilyticum unknown species	0	2.17458e-05	0	2.06994e-05	0	4.24031e-05	6.12306e-05	3.59517e-05	0
Streptomyces varsoviensis	4.80283e-05	2.68684e-05	0	3.78022e-05	0	5.34536e-05	2.43216e-05	6.29672e-05	1.03403e-05
Micrococcus lylae	5.93829e-05	1.16908e-05	0	3.08358e-05	0	6.01421e-05	1.53141e-05	0	0
Treponema berlinense	0	1.87836e-05	0	0	0	6.00465e-05	0	0	0
Anoxybacillus unknown species	0	1.05392e-05	0	0	0	0	6.00343e-05	0	0
Methanosarcina mazei	2.69348e-05	1.68661e-05	0	2.32994e-05	0	2.15626e-05	1.6992e-05	6.23931e-05	1.81699e-05
Sanguibacteroides unknown species	1.14633e-05	4.36004e-05	0	0	0	4.36417e-05	0	0	5.98862e-05
Sedimentibacter unknown species	0	0	0	0	0	0	5.96058e-05	0	0
Turicibacter sanguinis	0	0	0	0	0	0	5.90074e-05	0	0
Listeria unknown species	0	0	0	0	0	0	5.82744e-05	0	0
Fusobacterium nucleatum	3.06374e-05	4.11216e-05	0	0	0	5.79127e-05	0	0	0
Paraclostridium unknown species	0	5.7903e-05	0	0	0	0	2.42247e-05	0	0
Bacteroides ndongoniae	4.97863e-05	4.09843e-05	0	3.85808e-05	0	4.00331e-05	5.75112e-05	0	0
Adlercreutzia unknown species	0	0	0	0	0	0	1.78472e-05	0	5.73931e-05
Pradoshia unknown species	0	0	0	0	0	0	0	0	5.72957e-05
Sharpea unknown species	0	0	0	2.44382e-05	0	5.70765e-05	5.04783e-05	0	2.14225e-05
Megasphaera stantonii	0	4.04461e-05	0	5.63762e-05	0	0	0	0	0
Culturomica massiliensis	0	3.48362e-05	0	1.73298e-05	0	5.63236e-05	2.83427e-05	0	0
Sphaerochaeta unknown species	0	0	0	0	0	0	5.60878e-05	0	0
Inediibacterium unknown species	0	0	0	0	0	5.59067e-05	0	0	0
Bifidobacterium breve	0	0	0	2.03916e-05	0	0	5.54461e-05	0	2.31555e-05
Herbinix unknown species	0	0	0	1.48997e-05	0	3.48063e-05	0	0	5.4911e-05
Phocea unknown species	5.47303e-05	0	0	0	0	3.39128e-05	1.66625e-05	5.14742e-05	0
Escherichia unknown species	6.59439e-06	9.57716e-06	0	2.23782e-05	0	5.45119e-05	2.7809e-05	0	2.65736e-05
Jeotgalibacillus unknown species	0	0	0	0	0	0	5.41415e-05	0	0
Paraeggerthella unknown species	0	0	0	0	0	0	1.95426e-05	0	5.38135e-05
Enterococcus faecium	0	0	0	5.36616e-05	0	0	0	0	8.2256e-06
Shuttleworthia unknown species	0	0	0	4.7805e-05	0	5.35153e-05	2.21448e-05	0	0
Prevotella colorans	0	0	0	0	0	0	0	0	5.33547e-05
Aeromonas unknown species	0	0	0	1.05013e-05	0	3.92834e-05	5.30972e-05	0	3.43511e-05
Oceanobacillus unknown species	0	1.78559e-05	0	1.06791e-05	0	0	5.30577e-05	0	0
Neisseria unknown species	0	1.22742e-05	0	0	0	3.73006e-05	5.26101e-05	0	0
Kluyvera cryocrescens	0	0	0	0	0	3.20811e-05	1.00684e-05	4.04183e-05	5.22351e-05

## Sheet: Table S10
Table S10. Taxonomy assignment of the microbial metagenomic reads associated with vitamin biosynthesis in elderly.
The abundance of the predicted key vitamin-producing species was compared across different geographycal location.
											Significance of the geography impact on the abundance of the main vitamin-producing species within elderly population
											Legend: Green-coloured cells indicate statistical significative comparisons.				The max abundance across geographical locations is highlighted in bold
	Thiamin (B1)	Riboflavin (B2)	Niacin (B3)	Pantothenate (B5)	Pyridoxin (B6)	Biotin (B7)	Folate (B9)	Cobalamin (B12)	Menaquinone (K)		Kruskal_Wallis_p_value	Pairwise China vs Italy	Pairwise China vs USA	Pairwise Italy vs USA	Species Abundance
															China	Italy	USA
Bacteroides uniformis	0.206558	0.140126	0.125717	0.117525	0.113438	0.112678	0.0999553	0.114498	0.122414		1.7014e-12	8.88148e-10	4.11835e-09	7.49169e-05	0.00354444	0.0458044	0.127774
Escherichia coli	0.083587	0.014677	0.0110899	0.022159	0.0219724	0.0689498	0.0325331	0	0.0702006		0.207017	0.127934	0.748862	0.170548	0.040113	0.0491977	0.0322647
Phocaeicola dorei	0.0355116	0.0303452	0.0288215	0.0162261	0.0230277	0.0345459	0.0205935	0	0.117416		1.16445e-07	8.79259e-07	1.33074e-07	0.257656	0.000815112	0.0283199	0.0273227
Ruminococcus gnavus	0.00151892	0.0022635	0.0228147	0.0227333	0.0152518	0.00229698	0.0106061	0.027832	0		0.0142699	0.00570778	0.0103983	0.715396	0.0108117	0.00167828	0.00319888
Alistipes putredinis	0	0.0451852	0.0745679	0.030053	0.0631194	0	0.0628577	0	0		3.84898e-07	0.273387	1.71889e-06	0.0051076	0.0227324	0.0254406	0.0551049
Bacteroides fragilis	0.023393	0.0217103	0.019357	0.0178486	0.0267678	0.0274127	0.0155349	0	0.0567424		1.34299e-05	2.64383e-06	9.11542e-05	0.586724	0.027601	0.00623298	0.00572818
Bacteroides stercoris	0.0199173	0.0173761	0.0197557	0.0182162	0.0232796	0.022582	0.0230373	0	0.0558192		4.54936e-07	3.98445e-07	1.85433e-06	0.879151	0.00140129	0.025596	0.022558
Klebsiella pneumoniae	0.0310429	0.0251201	0.0215555	0.0204747	0.0304457	0.0176044	0.0597497	0.0268366	0.0140081		0.0129796	0.0295965	0.914558	0.0198585	0.0317415	0.0191009	0.0313183
Prevotella copri	0	0.0459396	0.0433885	0.0417071	0.0262107	0	0.0410949	0	0		2.17173e-05	5.07671e-05	0.0116137	0.00349644	3.82037e-05	0.0662647	0.0356838
	MAX MEDIAN BELOW 5%
Phocaeicola vulgatus	0.0306476	0.0164274	0.0124995	0.00216991	0.00577718	0.0306249	0.0032829	0	0.0412977		2.80493e-09	6.2322e-09	2.91265e-08	0.906967	0.00169963	0.0133938	0.0105683
Bacteroides thetaiotaomicron	0.0290663	0.0208536	0.0217744	0.0188012	0.0220139	0.0305871	0.0214458	0	0.0403863		9.29351e-11	2.13754e-10	1.56523e-09	0.82529	0.000413195	0.0165734	0.00865732
Akkermansia muciniphila	0.0391285	0.0253511	0.0136841	0.0250056	0.0178399	0.0346679	0.0192018	0	0.00121268		0.000117216	0.000112175	0.000553902	0.316987	0.0279079	0.0217799	0.00296731
Faecalibacterium prausnitzii	0	0.0362338	0	0.00646786	0.0110273	0	0	0.0383953	0		0.0366884	0.0117925	0.0547526	0.636853	0.0156742	0.0235947	0.0190984
Intestinibacter unknown species	0	0.000541893	0.00110479	0.0113609	0.00624033	0.0135841	0	0.0351785	0		-	-	-	-	-	-	-
Bacteroides eggerthii	0.0340111	0.0274025	0.0241751	0.0232062	0.0240136	0.0343642	0.0252995	0	0		0.138366	0.0494435	0.0835421	1	8.41605e-05	0.00206854	0.0173047
Parabacteroides diastonis	0.0331558	0.0195406	0.0177461	0.0196606	0.0235609	0.0336577	0.0180608	0	0.0105473		-	-	-	-	-	-	-
Dialister invisus	0.0256892	0.0100005	0	0	0.00230293	0.0297809	0.00840418	0.0227518	0		0.202525	0.0717353	0.421578	0.361766	0.00547821	0.000446845	0.00250032
Alistipes onderdonkii	0.00100807	0.018335	0.0134131	0.0135657	0.0118574	0.00160689	0.0282662	0	0		0.0317979	0.00885713	0.0994595	0.343458	0.00191784	0.0188486	0.00772255
Klebsiella oxytoca	0.0161576	0.0236146	0.0277442	0.0139191	0.0116521	0.0192194	0.0142981	0.0158439	0.0159858		0.000374623	0.0461969	0.0726776	0.00013134	0.000345421	0	0.000842208
Butyrivibrio crossotus	0	0.0253027	0	0.0249651	0.00869811	0	0.0179055	0	0		-	-	-	-	-	-	-
Bacteroides caccae	0.0204226	0.0187804	0.0200886	0.0174635	0.0226504	0.0249036	0.0189033	0	0.0089765		1.55026e-05	0.000101298	4.50264e-06	0.155821	0.000409703	0.0124066	0.0178923
Prevotella unknown species	0.00364289	0.0213423	0.0248663	0.0163623	0.0164497	0.00631084	0.0145461	0	0.00922178		-	-	-	-	-	-	-
Eubacterium rectale	0	0.0184133	0.0123753	0.0164156	0.0130875	0	0.000132139	0	0.0236269		0.0496542	0.023279	0.0349912	0.89981	0.0186139	0.0336249	0.024708
Romboutsia timonensis	0	0	0	0	0	0	0.000387041	0.0234177	0.000683523		0.0146022	0.401002	0.0181739	0.00399859	0.00024817	0.00129268	0
Bacteroides unknown species	0.0201128	0.0119862	0.0104561	0.0101503	0.0151807	0.0230184	0.014864	0	0		-	-	-	-	-	-	-
Clostridium unknown species	0.00509146	0.00413901	0.00244403	0.00798396	0.00176944	0.00736449	0.00381721	0.0213256	0		-	-	-	-	-	-	-
Phocaeicola plebeius	0.0129172	0.00845324	0.00833457	0.00894425	0.0115715	0.0203552	0.00830969	0	0		0.0145931	0.011609	0.199121	0.0643743	0.000407413	0.00611206	0.00095563
Phascolarctobacterium succinatutens	0.0113841	0.00430713	0	0.00764103	0.00169382	0.0158505	0	0.0200566	0		0.00147632	0.00866118	0.40725	0.00817514	0	0.00285986	0.000107453
Blautia obeum	0.00368355	0.00111646	0.00344784	0.00325208	0.00153178	0.0065232	0.00328901	0.019811	0		0.0240017	0.0706471	0.00861535	0.178059	0.00808914	0.00432099	0.00239643
Faecalibacterium unknown species	0	0.0154633	0	0.0194443	0.0193311	0	0.000152621	0	0.00861747		-	-	-	-	-	-	-
Parabacteroides merdae	0.00499236	0.0151253	0.00327349	0.0151655	0.0127784	0.0159778	0.0130113	0.0183858	0.010062		6.88385e-07	3.24202e-06	5.21443e-07	0.208886	0.000671699	0.0073486	0.00803439
Alistipes finegoldii	0.000151221	0.0141476	0.0181661	0.0122031	0.0120649	0.00034862	0.0168059	0	0		4.71787e-10	0.0475244	6.42111e-08	1.5954e-07	0.000262381	0.00315996	0.0210471
Ruminococcus faecis	0.0123685	0	0.00605196	0.00603375	0.0011823	0.0171264	0.00329598	0	0		0.0191065	0.661052	0.00730758	0.0224179	0.0154318	0.0130127	0.00191328
Phocaeicola massiliensis	0.0115366	0.00908636	0.0112321	0.00943734	0.0100765	0.0162074	0.0112391	0	0.0125848		0.00324611	0.00080249	0.00836514	0.295424	8.17816e-05	0.00615593	0.00486441
Bacteroides ovatus	0.00115491	0.000808524	0.000478152	0.00115752	0.00150882	0.00192066	0.00299946	0	0.0161951		6.44084e-07	2.33674e-05	1.44791e-07	0.0660508	0.000277525	0.00299909	0.00368574
Clostridium perfringens	0.000505098	0.0012389	0.00128461	0	0	0.000921625	0.000789067	0.0161451	0		-	-	-	-	-	-	-
Bacteroides faecis	0.00275022	0.00217094	0.00336282	0.00266477	0.00312569	0.00425413	0.00216983	0	0.0156972		-	-	-	-	-	-	-
Eubacterium unknown species	0.00045373	0.00449916	0.00791204	0.0152056	0.00878538	0.000892405	0.00685289	0.00512009	0		-	-	-	-	-	-	-
Haemophilus unknown species	0.00140823	0.00116385	0	0.000669052	0.00039928	0.00207672	0.00112502	0	0.0148413		-	-	-	-	-	-	-
Fusobacterium varium	0.00210064	0.00115536	0.000667414	0.000362634	0.000455421	0.00300225	0.00158907	0.0142216	0		-	-	-	-	-	-	-
Blautia hansenii	0.0111731	0.0029908	0.0122064	0.000177327	0	0	0.0141514	0	0		0.0227806	0.128782	0.259705	0.016006	0.000128828	0.00197639	0
Blautia wexlerae	0.00334912	0.00473926	0.00485377	0.00466513	0.000650841	0.00551151	0.00353051	0.0140896	0		0.0152667	0.00868207	0.177276	0.0655877	0.0405409	0.00776564	0.0105542
Bacteroides xylanisolvens	0.0080382	0.00807068	0.00643776	0.00464589	0.00795119	0.00972993	0.00595047	0	0.0138433		1.79719e-09	7.05127e-08	1.03767e-09	0.147464	0.000222889	0.00834001	0.00902715
Alistipes shahii	0	0.00809561	0.0105995	0.0130644	0.0121859	0	0.0113856	0	0		8.32107e-07	0.00392974	8.95133e-07	0.000580553	0.00148449	0.00724091	0.0166105
Bacteroides cellulosilyticus	0.0106405	0.00563675	0.0056457	0.00601759	0.00611479	0.0129471	0.00595994	0	0.00762116		5.13136e-11	0.00280103	3.99469e-09	1.57004e-07	0.000525328	0.0034798	0.0285814
Lactococcus lactis	0	8.74982e-05	0	0	0	0	0.000423562	0	0.0126938		-	-	-	-	-	-	-
Ruminococcus unknown species	0	0	0.0124974	0.0106597	0.00321193	0	0	0	0		-	-	-	-	-	-	-
Alistipes unknown species	0.0023413	0.0039494	0.00535198	0.00274199	0.0122401	0.00371259	0.00744822	0	0		-	-	-	-	-	-	-
Veillonella unknown species	0	0	0	0.000492882	0	0	0.000935298	0.00238758	0.0121555		-	-	-	-	-	-	-
Ruminococcus bromii	0	0	0.0113912	0.0117467	0.0097898	0	0	0	0		0.203873	0.282348	0.085465	0.3314	0.0348837	0.0220375	0.00612571
Phocaeicola coprocola	0.0102196	0.00763956	0.00646193	0.0057536	0.0075601	0.0116129	0.00847968	0	0		0.000418949	0.0224972	0.102931	0.000569877	8.72226e-05	0.00565491	0
Sutterella wadsworthensis	0	0.00812353	0	0	0.00842976	0	0.0113732	0	0.000178357		0.22506	0.107342	0.0800664	0.793302	0	0.000936639	0.00158289
Dysosmobacter unknown species	0	0.0014316	0	5.30941e-05	0.010897	0	0	0	0		-	-	-	-	-	-	-
Ruminococcus bicirculans	0	0	0.00321102	0.0108159	0.00372093	0	0	0	0		0.00167956	0.0619775	0.00104612	0.0163912	0.00455561	0.0129356	0.0247629
Haemophilus parainfluenzae	0.00593056	0.00424318	0	0.00352237	0.00396914	0.0081386	0.0108026	0	0		0.408935	0.220659	0.40725	0.51187	0	0.000155505	6.18073e-05
Terrisporobacter unknown species	0	7.51142e-05	4.91703e-05	0.000250045	0	0	0.000113178	0.010325	0		-	-	-	-	-	-	-
Coprococcus unknown species	0	0.00562459	0.00236624	0.00588907	0.00295913	0	0.0102555	0	0		-	-	-	-	-	-	-
Streptococcus koreensis	0	0	0	0	0	0	0.000279987	0.0100782	0		-	-	-	-	-	-	-
Lachnospira unknown species	0	0.00380458	0.00256437	0.00667986	0.0049296	0	0.0004588	0.0100355	0		-	-	-	-	-	-	-
Collinsella aerofaciens	0	0	0.00692271	0.00483579	0.00159064	0	0.00997039	0	0		0.00243265	0.00567767	0.00211146	0.146781	0.0658398	0.0146398	0.00567205
Veillonella atypica	0.00214943	0.00164266	0	0.00129126	0	0.00313915	0.00225137	0.00603985	0.00461055		0.459955	0.220659	0.228057	0.94867	0	0.000325002	0.000210344
Barnesiella intestinihominis	0.00180745	0.000698843	0.00112232	0.00190193	0.00279148	0.00233474	0.00177886	0	0		0.14133	0.111356	0.0541812	0.484721	0.000285267	0.0022585	0.00399653
Intestinibacter bartlettii	0	0.00125832	0.00178037	0.000468406	0	0	0.00220239	0	0		0.0614764	0.0181299	0.0287326	0.773155	0	0.00071336	0.000371583
	MAX MEDIAN BELOW 1%
Streptococcus salivarius	0	0	0	0.00624521	0.00300146	0	0.00952256	0	0
Akkermansia unknown species	0.00798143	0.00660482	0.00280468	0.00556858	0.00348788	0.00932753	0.00657983	0	0.00114993
Neglecta timonensis	0	0	0	0	0.002525	0	0.0088348	0	0
Dorea longicatena	0.0078205	0.00701149	0.00291152	0.0028653	0.000994469	0.00874321	0.00613821	0	0
Oscillibacter unknown species	0.000210324	0.00056006	0	0.000422259	0.00856547	0.000574441	0	0	0
Roseburia intestinalis	0.007389	0.00390706	0.00310311	0.00417682	0.00138685	0.00854997	0	0	0
Paraprevotella clara	0.00721259	0.00437199	0.00539876	0.00416472	0.00367105	0.00846035	0.00441951	0	0
Bacteroides intestinalis	0.00625615	0.00520901	0.00481728	0.0057174	0.00764791	0.00822424	0.00841111	0	0
Streptococcus parasanguinis	0	0	0	0.00283208	0	0	0.0081958	0	0
Phascolarctobacterium unknown species	0.00598783	0.00129658	0	0.00188982	0.000922075	0.00813968	0	0	0
Roseburia inulinivorans	0	0.00526659	0.00800634	0.000738696	0.00287901	0	0.00622264	0	0
Clostridium saudiense	0	5.39773e-05	0.000370971	0.000531941	0.000256808	0	0.000461641	0.00785173	0
Anaerostipes hadrus	0	0.00504337	0.00712695	0.00755048	0.00115345	0	0.00612803	0	0
Ruminococcus lactaris	0	0	0.00208398	0.00205456	0.000391547	0	0.00211739	0	0.00745665
Culturomica unknown species	0.00588591	0.00207383	0.00129579	0.000748223	0.000624458	0.00742783	0	0	0
Bacteroides clarus	0.00488453	0.00387427	0.00464276	0.00405884	0.00529019	0.00726955	0.00454133	0	0
Roseburia unknown species	0.00471812	0.000953666	0.00365792	0.00406479	0.00231556	0.00719904	0.0027059	0	0
Holdemanella biformis	0	0	0.00675239	0	0.00228579	0	0	0	0
Phocaeicola unknown species	0.00470453	0.00320534	0.00395744	0.0032307	0.00452476	0.00674499	0.00224236	0	0
Culturomica massiliensis	0.00424951	0.00364405	0.00338766	0.00304228	0.00147663	0.00664388	0.00347694	0	0
Dialister unknown species	0.00120539	0.000107267	0	0	0.00185556	0.00194615	0.000989685	0	0.00609194
Bacteroides finegoldii	0.00351586	0.00328432	0.00235206	0.00247308	0.00379974	0.00587115	0.00440441	0	0
Alistipes communis	0	0.00107626	0.0051165	0.00393748	0.00390441	0	0.00575506	0	0
Roseburia hominis	0	0.000314813	0.00412967	0.00563523	0.00108007	0	0	0	0
Eubacterium siraeum	0	0	0.00355198	0.00233452	0.00546865	0	0	0	0
Erysipelatoclostridium ramosum	0.00323519	0	0.00373331	0.00215191	0.000940663	0.00542465	0.000173719	0	0
Gemmiger unknown species	0	0	0.000637269	0.00514581	0.00153675	0	0	0	0
Faecalitalea cylindroides	0	0	0.00513092	0.00221153	0.00140767	0	0	0	0
Pseudoruminococcus massiliensis	0	0.00509965	0.00184803	0.00331393	0.00117273	0	0.00454586	0	0
Butyricimonas virosa	0.00316518	0.00468984	0.00436364	0	0.00258404	0.00505556	0.00307189	0	0
Anaerotignum faecicola	0	0.00378386	0.0043644	0.00435625	0.00153018	0	0	0	0
Alistipes ihumii	0.00280169	0.00125551	0.00222485	0.00133888	0.00152495	0.00431537	0.000570942	0	0
Bifidobacterium adolescentis	0	0	0	0.000989537	0.00121895	0	0.00423742	0	0
Intestinimonas unknown species	0	0.0042332	0	0.00128901	0.000354321	0	0	0	0
Porphyromonas unknown species	0.000160582	0.000282879	0	0	0.00412894	0.000406605	0.000577529	0	0
Dorea unknown species	0.00258321	0.00192259	0.00401919	0.00313741	0.0013397	0.00409059	0.00400027	0	0
Enterobacter hormaechei	0.00236423	0.00077896	0.000447111	0.000765648	0.00121592	0.00385812	0.00155121	0	0
Coprococcus phoceensis	0	0	0.00373592	0.00301691	0.00110763	0	0	0	0
Bilophila wadsworthia	0.000352837	0.00258198	0.000223353	0.00136583	0	0.000796293	0.0037296	0	0
Coprococcus eutactus	0	0.00144931	0.00371847	0.000998924	0.00194759	0	0.00271763	0	0
Blautia massiliensis	0	0.00259483	0.00238592	0.00178691	0.000947467	0	0.0026885	0.00366666	0
Anaerobutyricum hallii	0	0.00349901	0.0035313	0.00245945	0.000751306	0	0.0028285	0	0
Parabacteroides gordonii	0.00224963	0.00247435	0.00174227	0.00121647	0.00283375	0.00347216	0.00116598	0	0
Marvinbryantia unknown species	0	0	0	0.000264119	9.28358e-05	0	0.000573779	0.00345867	0
Coprobacter fastidiosus	0.00213504	0.00261122	0.00323719	0.0018466	0.00339003	0.00310239	0.00269996	0	0
Odoribacter laneus	0.00217653	0.00176925	0.00140982	0.00134812	0.000810757	0.00338948	0.00202396	0	0
Eubacterium ventriosum	0	0	0.00327183	0.00300359	0.00104839	0	0.0033196	0	0
Phocaeicola barnesiae	0.00150769	0.00163269	0.00253929	0.0025419	0.00325984	0.00228956	0.00317355	0	0
Streptococcus lutetiensis	0	0.000480166	0.00325916	0.00210538	0.00072951	0	0.00167269	0	0
Enterocloster unknown species	0	0	0.000684935	0.000800817	0.000722824	0	0.000187989	0.00302861	0
Enterobacter cloacae	0.0020271	0.00202878	0.00221975	0.00152459	0.0016853	0.00277094	0.00289066	0	0
Coprococcus comes	0	0.00191641	0.00190892	0.00281979	0	0	0.002863	0	0
Gemmiger formicilis	0	0	0.00142827	0.00285559	0.0014289	0	0	0	0
Holdemanella unknown species	0	8.47724e-05	0.00261055	0	0.00104652	0	0	0	0
Prevotella marseillensis	0	0.000846698	0.000647762	0.000621968	0.00198123	0	0.00256971	0	0
Parabacteroides unknown species	0.0018713	0.000772086	0.00063412	0.000454174	0.000774182	0.00249879	0.000994134	0	0
Anaerobutyricum unknown species	0	0.00172873	0.000948685	0.00215935	0.000113699	0	0.00241029	0.00240557	0
Eisenbergiella unknown species	0	0	0	0.00064669	0.00038369	0	0.000706636	0.00238213	0
Odoribacter unknown species	0.00155944	0.000367932	0.00207238	0.00021267	0.000136433	0.00231157	0	0	0
Prevotella rara	0	0.00125142	0.000861868	0.000869929	0.00228975	0	0.000150579	0	0
Phocaeicola coprophilus	0.00149222	0.000683842	0.000994797	0.000879034	0.00161325	0.00218565	0.00117811	0	0
Ruthenibacterium lactatiformans	0	0	0	0.000530356	0.00213369	0	0	0	0
Dorea formicigenerans	0.000455399	0.0012834	0.00164024	0.00135924	0.000427176	0.000900383	0.00210435	0	0
Parabacteroides johnsonii	0.0013806	0.000541854	0.00103857	0.00104233	0.00112002	0.00207193	0.00152002	0	0
Fusobacterium unknown species	0.000705689	0.0020626	0	0.000163332	0	0.00131592	0.00205487	0	0
Limosilactobacillus fermentum	0	0.00200098	0	0	0.000841614	0	0.00123535	0	0
Faecalibacillus intestinalis	0	0	0.00161532	0.00199345	0.00154034	0	0	0	0
Dysosmobacter welbionis	0	0.00197207	0	0.000943941	0.000429503	0	0	0	0
Bacteroides salyersiae	0.001178	0.00118244	0.000827253	0.00110381	0.00157585	0.00192142	0.00123198	0	0
Anaerostipes unknown species	0	0.00084058	0.00061841	0.00189713	8.59497e-05	0.000264708	0.00147711	0	0
Duncaniella unknown species	0.000833522	0.000294925	0.000199299	5.66957e-05	0.00189158	0.00141785	0	0	0
Evtepia unknown species	0.000265649	0.00187279	0	0.00101501	0	0.0006469	0	0	0
Bifidobacterium longum	0	0	0	0.000547729	0.00042782	0	0.00181935	0	0
Sanguibacteroides unknown species	0.00115137	0.000685725	0	0	0.000119928	0.00177696	0	0	0
Flavonifractor plautii	0	0	0	0.00175447	0.00068861	0	0	0	0
Megasphaera elsdenii	0.00110415	0.00045167	0.000870044	0.000958995	0.000601766	0.00173634	0.000821674	0	0
Alistipes indistinctus	0.00103434	0.000827355	0.0015131	0.001716	0.000917687	0.00166587	0.00123352	0	0
Veillonella tobetsuensis	0.00105311	0.000662698	0	0.000288428	0	0.00169275	0.000897686	0	0
Bifidobacterium breve	0	0	0.000772107	0.000167107	0.000456308	0	0.00169254	0	0.000150702
Romboutsia unknown species	0	0	0	0	0	0	0	0.00163415	0
Phocaeicola salanitronis	0.00100095	0	0	0	0.000103206	0.00160599	0	0	0
Agathobacter unknown species	0	0	0.00014723	0.00160475	0.000134673	0	0	0	0
Parabacteroides goldsteinii	0.00086754	0.00106641	0.000635907	0.000528349	0.0007554	0.00155683	0.00110389	0	0
Acidaminococcus fermentans	0.000829234	0.000598734	0.00084793	0.000299008	0.000422764	0.0014078	0.00152914	0	0
Catenibacterium mitsuokai	0	0	0.00149513	0.00012144	0.000966191	0	0	0	0
Anaerotruncus unknown species	0	0	0	0.00019762	0.00148718	0	0	0	0
Frisingicoccus unknown species	0	0.00148353	0.000454862	0.00126615	0.00014733	0	0.000486854	0	0
Bifidobacterium bifidum	0	0	0.000561286	0	0.000210539	0	0.00147242	0	0
Subdoligranulum unknown species	0	0	0	0.000810973	0.00144624	0	0	0	0
Butyricicoccus unknown species	0.000844718	0.000530415	4.76096e-05	0.000385785	0.000197656	0.00144258	0.000551859	0	0
Faecalimonas umbilicata	0	0.000103417	0.00142186	0	0	0	0	0	0
Agathobaculum butyriciproducens	0	0.00140821	0	0.000860258	0.000245207	0	0	0	0
Hungatella unknown species	0.000826968	0	0	0.000467883	0	0.00139901	0.000198007	0	0
Succiniclasticum unknown species	0.000770931	0.000291439	0	0.000464276	0.000105978	0.00138198	0	0	0
Bacteroides fluxus	0.00064501	0.000861895	0.000484485	0.000840123	0.0013817	0.00130859	0.000767892	0	0
Eubacterium ramulus	0	0.00138148	0.00049967	0.000957425	0	0	0.000299521	0	0
Butyricimonas unknown species	0.000712285	0.000824121	5.54287e-05	0	0.000442191	0.00135715	0.000395708	0	0
Sutterella unknown species	0.000506455	0.00092996	0	0	0.000340853	0.000977344	0.00134379	0	0
Bifidobacterium pseudocatenulatum	0	0	0	0.000270064	0.000141286	0	0.00134242	0	2.39131e-05
Pseudoruminococcus unknown species	0	0	0.000169221	0.000246624	0.00134036	0	0	0	0
Alistipes dispar	0	0.00104167	0.00117432	0.000574216	0.00132943	0	0.00124433	0	0
Butyrivibrio unknown species	0	0.000122857	0	0.00132155	0.00114878	0	0.000203547	0	0
Mesosutterella multiformis	0	0.000246153	0	0.000302739	0.000253085	0	0.00127994	0	0
Pseudobutyrivibrio unknown species	0	0	7.85023e-05	0.000269365	0.00126546	0	0	0	0
Hydrogeniiclostidium unknown species	0	0	0	0	0.00126217	0	0	0	0
Alistipes senegalensis	0	0.00075831	0.00126032	0.000905436	0.00108052	0	0.000178053	0	0
Prevotella buccae	0	0.00122089	0.00112028	0.00101428	0.000817996	0	0.00075123	0	0
Barnesiella unknown species	0.000618756	0.000225541	0.000236738	5.76211e-05	0.000809256	0.00121714	0	0	0
Acutalibacter unknown species	0	0	0	0	0.00119776	0	0	0	0
Streptococcus unknown species	0	8.31223e-05	0.000228812	0.000768911	0	0	0.00119364	0	0
Parasutterella excrementihominis	0	0.00117306	0	0.00091298	0	0	0.0010439	0	9.47193e-05
Butyricimonas faecihominis	0.000577727	0.00107548	0.00102334	0	0	0.00116642	0.000905336	0	0
Succinivibrio unknown species	0.000560793	0	0	0.000113816	0.00015225	0.00114586	0	0	0
Prevotella lascolaii	0	0.00107308	0.000733457	0.000846046	0.000225307	0	0.00113755	0	0
Mediterraneibacter unknown species	0	0.00013545	0.000582574	0.000312222	0.000565137	0	0.00113087	0	0
Olsenella unknown species	0	0	0	0.000302909	0.00110888	0	0.000232889	0	0
Prevotella stercorea	0	0.000235625	0.000297342	0	0.00108704	0	0.000264201	0	0
Anaeromassilibacillus unknown species	0	0	0	0.000261147	0.00108688	0	0	0	0
Prevotellamassilia timonensis	0	0.000868879	0.000880754	0.00046421	0.00108686	0	0.000280032	0	0
Flavonifractor unknown species	0	0	0	0.0010718	0.000259006	0	0	0.000917537	0
Bacteroides congonensis	0.000405018	0.000747956	0.000402013	0.000451376	0.000855516	0.000798747	0.0010715	0	0
Anaerotignum unknown species	0.000206306	0.00105327	4.77601e-05	0.00074149	0.000129752	0.000552324	0	0	0
Streptococcus mutans	0	0	0	0.000979408	0.000648746	0	0.00104792	0	0
Bacillus unknown species	0.000534039	3.17946e-05	0	0.000268226	0	0.00101109	0.000664959	0	0
Streptococcus oralis	0	0	0	0.000126942	0	0	0.000924382	0	0
Coprobacter unknown species	0	0	0	0	0.000920302	0.000161439	0	0	0
Pseudoflavonifractor unknown species	0	0	0	0.00091163	6.61775e-05	0	0.000116088	0	0
Ruminococcus callidus	0	0.000872605	0.000232089	0.000795369	0.000292175	0	0	0	0
Enterobacter asburiae	0.000433381	8.41244e-05	3.99437e-05	0.000172533	0.000206593	0.000861654	0.000140313	0	0
Bifidobacterium dentium	0	0	0	0.000589543	0.000140605	0	0.000853139	0	0
Desulfovibrio unknown species	0.000428286	0.000366426	8.98072e-05	0.000273986	0	0.000843095	0.000455456	0	0
Eisenbergiella massiliensis	0	0	0	7.65145e-05	0	0	0.000227273	0.000821774	0
Veillonella infantium	0.000410117	0.000275991	0	0.000510447	0	0.000821054	0	0	0
Mediterranea massiliensis	0.000169548	0.000310107	0.000315432	0.000560362	0.000773287	0.000409355	0.000580245	0	0
Merdimonas unknown species	0	0.00076531	0	0	0	0	0	0	0
Streptococcus thermophilus	0	0	0	0.000763515	0	0	0.000727546	0	0
Paramuribaculum unknown species	0.000347246	0.000119537	0	0	0.000406926	0.000762207	0	0	0
Bacteroides togonis	0	0.000535204	0.000239483	0.000392031	0.000749998	0	0.000490099	0	0
Klebsiella michiganensis	0	0	0	0	0	0.000110565	0	0.00074174	0
Bacteroides nordii	0	0.000442293	0.000319077	0.000234826	0.000727099	0	0.000350175	0	0
Enterocloster bolteae	0	0.000697667	0.00072306	0.000633424	0.000697051	0	0.00055507	0	0
Agathobaculum unknown species	0	0.00052185	0	0.000717029	0.000138237	0	0	0	0
Millionella unknown species	0	0	0	0	0.000715604	0	0	0	0
Acidaminococcus unknown species	0.000334407	0.00016796	0	0	0.000408867	0.000714195	0.000420348	0	0
Intestinimonas butyriciproducens	0	0	0	0.000708619	0	0	0	0	0
Treponema unknown species	0	0.000705522	0.000254042	0	0.000190794	0	0	0	0
Hungatella effluvii	0.000275186	0	0	0.000160091	0.000101378	0.000699099	0	0	0
Haemophilus haemolyticus	0.000267879	0	0	0	0	0.000694594	0	0	0
Ethanoligenens unknown species	0	0	0	0	0.000693564	0	0	0	0
Paenibacillus unknown species	0	5.25038e-05	0.000124624	0.000271524	0	0.000207404	0.000648688	0	0
Desulfovibrio piger	0.000231374	0.000420375	0.000125858	0.000519461	0	0.000636307	0	0	0
Lactobacillus crispatus	0	0.000626343	0	0	0	0	0	0	0
Megasphaera unknown species	0	0.000236358	0.000612312	0.000531642	0.000239829	0	0.00021994	0	0
Fibrobacter unknown species	0	0	0	0	0.000609299	0	0	0	0
Megamonas funiformis	0.000226907	7.50057e-05	0.000337823	0	0.000303436	0.000596539	0	0	0
Paeniclostridium unknown species	0	0.000582485	0	0	0	0	0	0	0
Desulfovibrio legallii	0	0.00057879	0	0.000314881	0	0	0.00020701	0	0
Butyricimonas paravirosa	0	0.000320953	0.000578102	0	6.56052e-05	0.000177178	0.000461575	0	0
Lachnoclostridium unknown species	0	0	0	0.000575844	0.000101059	0	0	0	0
Streptococcus sobrinus	0	0	0	0.000511826	0.000166862	0	0.000567861	0	0
Lactobacillus unknown species	0	0	0.000552429	0	0	0	0	0	0
Victivallis vadensis	0.000198974	0.000241489	0.000179767	0.000370277	0.000293914	0.000551497	0.000357785	0	0
Collinsella unknown species	0	0	0.000407416	0.000323819	0.000349904	0	0.000527118	0	0
Butyricimonas faecalis	0.000159037	0.000189051	0.000333795	0	7.53979e-05	0.000373948	0.000525635	0	0
Veillonella dispar	0.000181468	0.000376052	0	0	0	0.000511837	0	0	0
Anaerocolumna unknown species	0	0.000145176	2.72943e-05	0.000346384	0.000509327	0	0.000202267	0	0
Eggerthella lenta	0	0	0	0.000505713	0	0	0	0	0
Kineothrix unknown species	0	0	0	0.000234721	0.000406076	0	0.000487926	0	0
Peptoniphilus unknown species	0.000136516	0.000486398	0	0	0	0.000328623	0	0	0
Flavobacterium unknown species	0	5.35045e-05	0	0	0.000293575	0	0.000475029	0	0
Mediterranea unknown species	0.000173038	0.000159356	0	0	0.000234972	0.000461202	0	0	0
Papillibacter unknown species	0	0	0.000135817	0.000460769	0	0	0	0	0
Evtepia gabavorous	0	0.000247142	0	0.00045587	0	0.000200909	0	0	0
Selenomonas unknown species	0.0001724	8.77581e-05	0	0	0.000161951	0.000451572	0	0	0
Muribaculum unknown species	0	0.000140444	5.68731e-05	0	0.000450534	0	0	0	0
Citrobacter koseri	0	0.000350375	4.42067e-05	0.000131686	0.000266199	0.000217279	0.000438933	0	0
Bifidobacterium unknown species	0	0.00041225	0	0	0	0	0	0	0
Klebsiella aerogenes	0.000160953	9.07661e-05	6.90526e-05	0.0001257	0.000194484	0.000409153	0.000243891	0	0
Slackia unknown species	0	0.000401328	0	0.000279495	0	0	0	0	0
Catenibacterium unknown species	0	0	0.000387507	0	0	0	0	0	0
Enorma massiliensis	0	0	0	0.000386767	0	0	0	0	0
Anaerobium unknown species	0.000159684	5.45568e-05	8.2492e-05	0	0	0.000377457	0	0	0
Acetitomaculum unknown species	0	0	0.000376772	0.00018749	0	0	0	0	0
Lactobacillus salivarius	0	0	0	0.000269454	0.000370504	0	0	0	0
Duodenibacillus unknown species	0	0	0	0	0.000364132	0	0	0	0
Mobilisporobacter unknown species	0	0	0	0	6.31587e-05	0	0.000358422	0	0
Faecalibacillus faecis	0	0	0.00032899	0.000155775	0.000229635	0	0	0	0
Alistipes megaguti	0	0	0.000113056	0	0.000328246	0	0	0	0
Eisenbergiella tayi	0	0	0	0.000320129	3.64405e-05	0	0.000162788	0	0
Cloacibacillus evryensis	0.000109225	0.000124203	0	0.000316132	0	0.000276162	0	0	0
Lacrimispora unknown species	0	0.000310999	0	9.97543e-05	0.000121591	0	0	0	0
Tepidanaerobacter unknown species	0	0	0	0	0.000292368	0	0	0	0
Lactobacillus delbrueckii	0	0.000287444	0	0	0	0	0	0	0
Veillonella rogosae	0	0	0	0.000283346	0	0	0	0	0
Klebsiella variicola	0	0	0	0	0.000277637	0	0	0	0
Parasutterella unknown species	0	0.000244783	0	0.000269521	0	0	0.000159673	0	0
Pyramidobacter piscolens	0	0.000198631	0	0.000268503	0	0	0	0	0
Emergencia unknown species	0	0.000265161	0	0	0	0	0	0	0
Cloacibacillus porcorum	0	0.000115659	0	0.000261278	0	0	0	0	0
Asaccharobacter celatus	0	0.000123324	0	0.000244012	8.54874e-05	0	0	0	0
Cronobacter malonaticus	0	3.66365e-05	5.10565e-05	0.00011137	0.000232754	0.000241429	0.00021598	0	0
Chryseobacterium unknown species	0	4.22641e-05	0	0	0.000238286	0	0	0	0
Clostridium innocuum	0	0	0.000237813	0.00022756	0.000113506	0	0	0	0
Lactobacillus mucosae	0	0	0	0	0.000172553	0	0.000234464	0	0
Enorma unknown species	0	0	0	0	0	0	0.000230762	0	0
Brachyspira aalborgi	0	8.34839e-05	0	0.000227425	0	0	0	0	0
Faecalibacillus unknown species	0	0	0.000226809	0	0	0	0	0	0
Victivallis unknown species	0	0.00020108	7.04604e-05	9.57469e-05	0.000149018	0.000225678	0.000145591	0	0
Hespellia unknown species	0	0	8.25158e-05	0	0	0	0.000224018	0	0
Longicatena caecimuris	0	0	0	0.000222268	0	0	0	0	0
Slackia isoflavoniconvertens	0	0	0	0.000218826	0	0	0	0	0
Lachnoanaerobaculum unknown species	0	0	0	0.000218059	0	0	0	0	0
Pseudoramibacter unknown species	0	0	0	0	0	0.000215711	0	0	0
Porphyromonas somerae	0	0	0	0	0.000213927	0	0	0	0
Enterobacter roggenkampii	0	0	0	0	9.33529e-05	0.000212761	0.000187688	0	0
Enterorhabdus unknown species	0	0.000211928	0	0	0	0	0	0	0
Muricomes unknown species	0	0	0	0	0	0	0.00020589	0	0
Petrimonas unknown species	0	0	0	0	0.000204135	0	0	0	0
Leuconostoc citreum	0	0.000202104	0	0	0	0	0	0	0
Amniculibacterium unknown species	0	0	0	0	0.000196086	0	0	0	0
Fournierella unknown species	0	0	0	0.000125973	0.000192404	0	0	0	0
Massilistercora unknown species	0	0	0	0.000188992	0	0	0	0	0
Parabacteroides timonensis	0	0.000103945	0	5.30578e-05	0.000188989	0	0	0	0
Lactococcus unknown species	0	0.000187449	0	0	0	0	0	0	0
Streptococcus australis	0	0	0	0	0	0	0.000180978	0	0
Bacteroides caecimuris	0	0	0	0	0.000178455	0	0	0	0
Streptococcus equinus	0	0	0	0	0.000174744	0	0	0	0
Collinsella intestinalis	0	0	0	0	0.000161681	0	0	0	0
Intestinimonas massiliensis	0	0.000160585	0	0	0	0	0	0	0
Pseudomonas unknown species	0	0	0	0	0.000129511	0	0.00015902	0	0
Paraprevotella xylaniphila	0	0.000105794	0	0	0	0.00015795	0	0	0
Enterocloster clostridioformis	0	0.000156956	0.00013669	0.000127046	0.00013366	0	0	0	0
Mediterraneibacter butyricigenes	0	0.00015618	0	0	0	0	0	0	0
Klebsiella unknown species	0	0	0	0	0	0	0.000154891	0	0
Sporobacter unknown species	0	0.000154105	0	9.22919e-05	0	0	0	0	0
Prevotella bivia	0	0.000120431	7.17459e-05	0	0.000133178	0	0.000152885	0	0
Bifidobacterium catenulatum	0	0	0	0.000151049	0	0	0	0	0
Paraprevotella unknown species	0	0.000150727	6.21671e-05	0	0	0	0.00014791	0	0
Algoriphagus unknown species	0	0	0	0	0.000147705	0	0	0	0
Faecalimonas unknown species	0	0	0.000140655	0	0	0	0	0	0
Massilimaliae unknown species	0	0	0.000119346	0	0.000139822	0	0	0	0
Aggregatibacter unknown species	0	0	0	0	0.000139662	0	0	0	0
Emergencia timonensis	0	0.000139454	0	3.5808e-05	0	0	0	0	0
Streptococcus vestibularis	0	0	0	0.000139253	0	0	0	0	0
Bittarella unknown species	0	0	0	0	0.000136998	0	0	0	0
Trichococcus unknown species	0	0	0	0	0.000135184	0	0	0	0
Sellimonas intestinalis	0	0	0.000132413	6.65631e-05	8.64944e-05	0	0	0	0
Sutterella faecalis	0	8.85125e-05	0	0	0.000125579	0	0	0	0
Peptostreptococcus unknown species	0	0.000124583	0	0	0	0	0	0	0
Anaerotruncus colihominis	0	0	0	0	0.000122061	0	0	0	0
Subdoligranulum variabile	0	0	0	0	0.000121929	0	0	0	0
Muricauda unknown species	0	0	0	0	0.000120529	0	0	0	0
Citrobacter freundii	0	0	0	0	0	0	0.000118824	0	0
Blautia faecicola	0	0	0	5.33548e-05	0.000118054	0	0	0	0
Clostridium paraputrificum	0	0	0	0	0	0	0.000112537	0	0
Intestinibacillus unknown species	0	0	0	0	0.000112204	0	0	0	0
Enterocloster asparagiformis	0	0	0	0.000111571	7.15608e-05	0	0	0	0
Senegalimassilia unknown species	0	0	6.98588e-05	0	0.000109788	0	0	0	0
Eubacterium callanderi	0	0.00010947	0	0	0	0	0	0	0
Lachnobacterium unknown species	0	0	0	0	0.000109236	0	0	0	0
Sulfuritortus unknown species	0	0	0	0	0.000108676	0	0	0	0
Succinatimonas unknown species	0	0	0	0	0.000107612	0	0	0	0
Cyclobacterium unknown species	0	0	0	0	0.000107593	0	0	0	0
Tannerella unknown species	0	0	0	0	0.00010656	0	0	0	0
Dysgonomonas unknown species	0	0	0	0	0.000104876	0	0	0	0
Lascolabacillus unknown species	0	0	0	0	0.000104671	0	0	0	0
Mangrovibacterium unknown species	0	0	0	0	0.00010315	0	0	0	0
Enterococcus unknown species	0	0	0	0	0.000102662	0	0	0	0
Hungateiclostridium unknown species	0	0	0.000102186	0	0	0	0	0	0
Gordonibacter unknown species	0	0	0	0	0.00010184	0	0	0	0
Desulfosporosinus unknown species	0	0	0	0	0	0.000101252	0	0	0
Senegalimassilia anaerobia	0	9.96403e-05	0	7.29253e-05	0	0	0	0	0
Faecalitalea unknown species	0	0	9.91989e-05	0	0	0	0	0	0
Ruthenibacterium unknown species	0	0	0	0	9.80857e-05	0	0	0	0
Sphingobacterium unknown species	0	0	0	0	0	0	9.77443e-05	0	0
Monoglobus unknown species	0	0	0	0	9.72167e-05	0	0	0	0
Hydrogenoanaerobacterium unknown species	0	0	0	0	9.32403e-05	0	0	0	0
Caprobacter unknown species	0	4.37144e-05	0	0	9.15818e-05	0	0	0	0
Collinsella bouchesdurhonensis	0	0	9.09193e-05	0	0	0	0	0	0
Chitinophaga unknown species	0	0	0	0	9.07689e-05	0	7.27836e-05	0	0
Anaerophaga unknown species	0	0	0	0	8.98764e-05	0	0	0	0
Lactonifactor unknown species	0	0	0	8.5066e-05	0	0	0	0	0
Dickeya unknown species	0	0	0	0	8.46229e-05	0	0	0	0
Parabacteroides acidifaciens	0	0	3.27355e-05	0	8.42854e-05	0	0	0	0
Parapedobacter unknown species	0	0	0	0	8.41506e-05	0	0	0	0
Alistipes timonensis	0	8.35983e-05	0	0	0	0	0	0	0
Carnobacterium unknown species	0	8.35239e-05	0	0	0	0	0	0	0
Gillisia unknown species	0	0	0	0	8.34996e-05	0	0	0	0
Criibacterium unknown species	0	8.27666e-05	0	0	0	0	0	0	0
Anaerotignum lactatifermentans	0	5.64063e-05	0	8.21154e-05	0	0	0	0	0
Pseudomonas aeruginosa	0	0	0	8.10795e-05	0	0	7.93949e-05	0	0
Cobetia unknown species	0	0	0	0	7.86854e-05	0	0	0	0
Spirosoma unknown species	0	0	0	0	7.84696e-05	0	0	0	0
Proteus mirabilis	0	0	0	0	7.71866e-05	0	0	0	0
Holdemania filiformis	0	0	0	0	7.62371e-05	0	0	0	0
Hungatella hathewayi	0	0	0	7.62033e-05	0	0	0	0	0
Levilinea unknown species	0	0	0	0	7.61575e-05	0	0	0	0
Blautia luti	0	7.60491e-05	0	0	0	0	0	0	0
Sinorhizobium unknown species	0	0	0	0	7.54296e-05	0	0	0	0
Larkinella unknown species	0	0	0	0	7.54142e-05	0	0	0	0
Thauera unknown species	0	0	0	0	7.5122e-05	0	0	0	0
Bariatricus unknown species	0	0	0	0	0	0	7.50224e-05	0	0
Mobilibacterium unknown species	0	0	7.33454e-05	0	0	0	0	0	0
Raoultibacter unknown species	0	0	0	0	7.18214e-05	0	0	0	0
Acidaminococcus intestini	0	7.17402e-05	0	0	0	0	0	0	0
Prevotellamassilia unknown species	0	0	7.16956e-05	0	0	0	0	0	0
Longibacter unknown species	0	0	0	0	6.71772e-05	0	0	0	0
Oxobacter unknown species	0	6.6714e-05	0	0	0	0	0	0	0
Leptotrichia unknown species	0	6.6168e-05	0	0	0	0	0	0	0
Streptomyces unknown species	0	0	0	6.45025e-05	0	0	0	0	0
Lachnotalea unknown species	0	0	0	0	6.40029e-05	0	0	0	0
Sediminispirochaeta unknown species	0	0	0	0	6.3437e-05	0	0	0	0
Halomonas unknown species	0	0	0	0	0	0	5.82992e-05	0	0
Pontibacter unknown species	0	0	0	0	5.45377e-05	0	0	0	0
Intestinibaculum unknown species	0	0	5.21512e-05	0	0	0	0	0	0
Bacteroides koreensis	0	0	0	5.09374e-05	0	0	0	0	0

[truncated: 3 more sheets: Table S11, Table S12, Table S13]
